# Supplementary material for: Nationwide analysis of sex differences in waiting times for cataract surgery in Sweden between 2010 and 2022
Source: Commun Med (Lond). 2025 Mar 4;5:60. doi: 10.1038/s43856-025-00782-1 (PMC11880556; doi:10.1038/s43856-025-00782-1)
Supplement: Supplementary file 4 — Supplementary Data [file 43856_2025_782_MOESM4_ESM.xlsx]

## Sheet: Raw data
Sex	Cataract surgery year	Waiting time, days	pre-operative visual acuity (best corrected, decimal scale)	Region
Male	2010	132	1	1
Female	2010	62	0.3	1
Male	2010	96	0.2	1
Female	2010	83	0.8	1
Female	2010	232	0.8	1
Male	2010	70	0.65	1
Female	2010	47	1	1
Female	2010	84	0.8	1
Female	2010	330	0.3	1
Female	2010	120	1	1
Female	2010	47	1	1
Female	2010	60	0.8	1
Male	2010	78	0.8	1
Female	2010	95	0.5	1
Female	2010	357	0.8	1
Female	2010	280	0.8	1
Female	2010	141	0.65	1
Female	2010	99	0.2	1
Male	2010	128	1	1
Female	2010	90	0.9	1
Male	2010	70	0.65	1
Male	2010	44	0.8	1
Female	2010	103	0.3	1
Male	2010	111	0.8	1
Female	2010	99	0.4	1
Male	2010	96	0.9	1
Female	2010	41	0.8	1
Female	2010	118	0.5	1
Female	2010	125	0.65	1
Male	2010	84	1	1
Male	2010	85	1	1
Male	2010	85	1	1
Female	2010	88	1	1
Male	2010	93	1	1
Male	2010	71	0.6	1
Male	2010	52	0.8	1
Female	2010	106	0.5	1
Female	2010	420	0.5	1
Female	2010	87	0.8	1
Female	2010	59	0.5	1
Female	2010	95	0.65	1
Female	2010	56	0.65	1
Female	2010	90	1	1
Male	2010	77	0.6	1
Female	2010	53	0.2	1
Female	2010	53	0.5	1
Male	2010	88	0.7	1
Male	2010	52	0.5	1
Male	2010	67	0.8	1
Male	2010	53	0.6	1
Female	2010	53	0.8	1
Male	2010	53	0.7	1
Male	2010	52	0.7	1
Female	2010	52	1	1
Female	2010	38	0.5	1
Female	2010	52	0.6	1
Female	2010	52	0.6	1
Female	2010	43	0.2	1
Female	2010	52	0.5	1
Male	2010	52	0.9	1
Male	2010	45	0.9	1
Female	2010	52	0.7	1
Male	2010	52	1	1
Female	2010	64	0.8	1
Male	2010	426	0.65	1
Male	2010	75	0.65	1
Female	2010	62	1	1
Female	2010	425	0.65	1
Male	2010	49	0.5	1
Male	2010	63	0.8	1
Female	2010	33	0.3	1
Female	2010	96	0.5	1
Female	2010	88	0.65	1
Female	2010	32	0.65	1
Male	2010	97	0.9	1
Female	2010	78	0.6	1
Female	2010	56	1	1
Male	2010	98	0.65	1
Female	2010	116	0.65	1
Male	2010	84	1	1
Male	2010	96	1	1
Female	2010	111	0.8	1
Female	2010	93	0.8	1
Female	2010	111	0.3	1
Female	2010	134	0.8	1
Female	2010	51	1	1
Male	2010	64	0.9	1
Male	2010	134	0.5	1
Male	2010	61	0.5	1
Male	2010	18	0.8	1
Male	2010	78	0.5	1
Male	2010	126	1	1
Male	2010	134	0.8	1
Male	2010	140	0.4	1
Female	2010	137	0.5	1
Female	2010	2	1	1
Female	2010	120	0.8	1
Female	2010	63	1	1
Male	2010	98	1	1
Female	2010	56	0.4	1
Female	2010	58	0.65	1
Male	2010	100	0.8	1
Female	2010	450	1	1
Male	2010	58	0.7	1
Male	2010	54	1	1
Female	2010	52	0.7	1
Female	2010	54	0.9	1
Male	2010	78	0.7	1
Female	2010	58	0.4	1
Male	2010	52	0.7	1
Female	2010	58	0.6	1
Female	2010	69	0.6	1
Female	2010	59	0.5	1
Female	2010	58	0.6	1
Female	2010	87	0.4	1
Male	2010	103	0.1	1
Female	2010	55	0.8	1
Female	2010	15	1	1
Male	2010	107	1	1
Female	2010	76	1	1
Male	2010	47	0.5	1
Male	2010	171	0.6	1
Female	2010	148	0.4	1
Male	2010	43	1	1
Female	2010	43	0.8	1
Male	2010	48	0.8	1
Male	2010	43	1	1
Female	2010	537	0.1	1
Female	2010	50	0.65	1
Male	2010	93	1	1
Female	2010	100	1	1
Female	2010	69	1	1
Female	2010	99	0.3	1
Male	2010	142	1	1
Female	2010	108	1	1
Female	2010	610	0.6	1
Male	2010	107	0.8	1
Male	2010	44	0.8	1
Female	2010	92	0.6	1
Female	2010	44	1	1
Female	2010	47	0.8	1
Female	2010	112	0.65	1
Male	2010	112	0.65	1
Female	2010	151	0.65	1
Female	2010	218	0.5	1
Male	2010	228	0.8	1
Female	2010	46	0.65	1
Female	2010	41	0.8	1
Female	2010	108	0.2	1
Male	2010	87	0.4	1
Male	2010	63	0.8	1
Male	2010	9	1	1
Female	2010	316	0.1	1
Female	2010	100	0.65	1
Male	2010	151	1	1
Female	2010	2	0.5	1
Female	2010	2	0.65	1
Male	2010	2	0.8	1
Female	2010	2	0.65	1
Female	2010	3	0.65	1
Female	2010	146	0.3	1
Female	2010	118	0.3	1
Female	2010	197	1	1
Male	2010	42	1	1
Female	2010	50	1	1
Male	2010	30	0.65	1
Female	2010	76	0.5	1
Female	2010	69	0.8	1
Male	2010	12	0.5	1
Male	2010	46	0.4	1
Female	2010	129	0.25	1
Female	2010	20	1	1
Male	2010	68	0.65	1
Female	2010	31	0.8	1
Female	2010	32	1	1
Female	2010	33	0.7	1
Female	2010	74	0.15	1
Female	2010	90	0.2	1
Female	2010	20	0.5	1
Female	2010	104	0.5	1
Female	2010	63	0.8	1
Female	2010	103	0.8	1
Male	2010	35	1	1
Female	2010	97	0.3	1
Male	2010	108	0.5	1
Female	2010	147	1	1
Female	2010	52	0.5	1
Male	2010	108	0.65	1
Female	2010	50	1	1
Female	2010	120	0.8	1
Male	2010	72	0.65	1
Female	2010	651	0.3	1
Female	2010	119	0.4	1
Female	2010	110	1	1
Female	2010	104	0.8	1
Female	2010	65	0.8	1
Female	2010	98	0.5	1
Male	2010	349	1	1
Male	2010	41	0.8	1
Female	2010	112	0.8	1
Male	2010	27	0.6	1
Male	2010	216	0.6	1
Female	2010	124	0.65	1
Female	2010	102	0.8	1
Female	2010	97	0.5	1
Female	2010	41	1	1
Female	2010	91	0.5	1
Male	2010	59	1	1
Male	2010	55	0.3	1
Male	2010	112	0.8	1
Female	2010	140	0.65	1
Male	2010	103	0.3	1
Female	2010	83	0.8	1
Female	2010	97	0.8	1
Female	2010	97	0.8	1
Female	2010	48	0.4	1
Female	2010	148	0.65	1
Female	2010	46	1	1
Female	2010	43	0.8	1
Male	2010	42	0.5	1
Female	2010	99	1	1
Female	2010	132	1	1
Female	2010	40	0.8	1
Female	2010	102	0.5	1
Male	2010	41	0.8	1
Female	2010	202	0.4	1
Male	2010	53	0.65	1
Male	2010	46	0.5	1
Male	2010	103	0.32	1
Female	2010	230	1	1
Male	2010	4	1	1
Female	2010	58	1	1
Male	2010	57	0.8	1
Male	2010	56	0.4	1
Female	2010	49	0.3	1
Male	2010	92	0.5	1
Female	2010	91	0.5	1
Male	2010	212	1	1
Female	2010	98	0.1	1
Male	2010	42	1	1
Female	2010	198	0.8	1
Male	2010	2	1	1
Male	2010	7	0.8	1
Female	2010	8	0.8	1
Female	2010	1	0.5	1
Female	2010	51	0.8	1
Male	2010	7	0.65	1
Female	2010	2	0.5	1
Female	2010	3	0.5	1
Female	2010	3	0.8	1
Female	2010	53	0.7	1
Male	2010	59	0.8	1
Female	2010	53	0.7	1
Female	2010	59	0.4	1
Female	2010	55	0.5	1
Male	2010	55	0.7	1
Female	2010	52	0.9	1
Female	2010	53	0.7	1
Female	2010	37	0.8	1
Female	2010	133	0.8	1
Female	2010	191	0.8	1
Female	2010	101	0.8	1
Male	2010	64	1	1
Male	2010	408	0.5	1
Male	2010	107	0.65	1
Male	2010	105	0.5	1
Male	2010	76	0.65	1
Female	2010	92	0.65	1
Female	2010	104	0.8	1
Female	2010	44	1	1
Male	2010	44	0.8	1
Female	2010	113	0.3	1
Female	2010	38	1	1
Female	2010	78	0.8	1
Male	2010	107	0.65	1
Male	2010	104	0.8	1
Male	2010	162	0.65	1
Female	2010	171	1	1
Female	2010	41	0.5	1
Female	2010	76	0.8	1
Female	2010	99	0.65	1
Female	2010	132	1	1
Female	2010	70	0.4	1
Female	2010	91	0.2	1
Female	2010	151	0.4	1
Female	2010	118	0.65	1
Male	2010	250	0.3	1
Male	2010	77	0.8	1
Male	2010	76	0.8	1
Male	2010	91	0.7	1
Female	2010	106	0.8	1
Female	2010	41	1	1
Female	2010	74	0.4	1
Male	2010	99	1	1
Female	2010	112	0.5	1
Female	2010	378	1	1
Female	2010	51	0.8	1
Female	2010	127	0.4	1
Female	2010	203	0.2	1
Male	2010	61	0.65	1
Male	2010	114	0.65	1
Male	2010	35	0.3	1
Male	2010	230	0.4	1
Male	2010	85	0.4	1
Female	2010	59	0.6	1
Male	2010	3	1	1
Female	2010	58	0.6	1
Female	2010	56	0.2	1
Male	2010	57	1	1
Female	2010	61	0.4	1
Female	2010	59	0.7	1
Female	2010	61	0.7	1
Female	2010	59	0.5	1
Male	2010	86	0.7	1
Female	2010	61	0.5	1
Female	2010	61	0.6	1
Male	2010	53	0.7	1
Female	2010	53	0.8	1
Female	2010	53	1	1
Male	2010	4	0.8	1
Female	2010	62	0.6	1
Female	2010	60	0.8	1
Female	2010	60	0.5	1
Female	2010	53	0.9	1
Female	2010	45	0.5	1
Female	2010	147	0.65	1
Male	2010	101	1	1
Female	2010	50	1	1
Male	2010	101	0.65	1
Female	2010	161	0.5	1
Male	2010	147	0.65	1
Male	2010	340	0.25	1
Male	2010	47	1	1
Female	2010	95	0.8	1
Female	2010	64	1	1
Female	2010	168	0.65	1
Male	2010	113	0.4	1
Male	2010	99	0.65	1
Male	2010	47	0.1	1
Female	2010	64	0.1	1
Female	2010	126	0.3	1
Female	2010	256	0.8	1
Female	2010	118	0.65	1
Female	2010	14	0.25	1
Female	2010	8	0.5	1
Female	2010	9	1	1
Female	2010	15	0.65	1
Female	2010	8	0.5	1
Female	2010	6	0.65	1
Female	2010	10	0.65	1
Male	2010	23	0.8	1
Female	2010	65	0.7	1
Female	2010	66	0.5	1
Female	2010	63	1	1
Female	2010	17	0.4	1
Female	2010	59	1	1
Male	2010	58	1	1
Male	2010	57	1	1
Female	2010	59	0.5	1
Female	2010	59	0.8	1
Male	2010	59	0.7	1
Female	2010	59	0.6	1
Male	2010	57	0.9	1
Female	2010	25	0.4	1
Female	2010	73	0.5	1
Male	2010	59	0.8	1
Male	2010	60	1	1
Female	2010	106	0.5	1
Male	2010	27	1	1
Female	2010	91	0.8	1
Female	2010	28	0.6	1
Female	2010	96	1	1
Male	2010	30	0.6	1
Female	2010	28	0.8	1
Female	2010	56	0.8	1
Female	2010	28	0.8	1
Male	2010	28	0.1	1
Male	2010	27	1	1
Female	2010	22	0.6	1
Female	2010	35	1	1
Male	2010	96	0.2	1
Female	2010	93	0.3	1
Male	2010	91	0.5	1
Female	2010	100	0.5	1
Female	2010	97	0.5	1
Female	2010	91	0.65	1
Male	2010	91	0.5	1
Female	2010	56	1	1
Female	2010	49	0.4	1
Female	2010	126	0.4	1
Female	2010	35	0.65	1
Male	2010	134	0.5	1
Female	2010	112	0.65	1
Female	2010	145	0.5	1
Female	2010	90	0.1	1
Male	2010	21	0.8	1
Female	2010	28	1	1
Female	2010	84	0.3	1
Female	2010	84	0.65	1
Male	2010	88	0.3	1
Female	2010	6	0.5	1
Female	2010	13	0.8	1
Female	2010	25	0.65	1
Male	2010	13	0.5	1
Male	2010	90	0.65	1
Male	2010	19	0.5	1
Female	2010	140	0.3	1
Female	2010	6	0.8	1
Female	2010	91	0.8	1
Male	2010	68	0.25	1
Male	2010	53	0.8	1
Male	2010	1	1	1
Male	2010	119	1	1
Female	2010	138	1	1
Female	2010	40	0.4	1
Female	2010	43	0.4	1
Female	2010	43	0.8	1
Male	2010	76	0.6	1
Female	2010	14	0.4	1
Female	2010	101	0.7	1
Male	2010	35	0.2	1
Male	2010	477	1	1
Female	2010	127	0.5	1
Female	2010	8	0.6	1
Female	2010	97	1	1
Male	2010	97	1	1
Male	2010	71	0.8	1
Female	2010	194	0.65	1
Female	2010	194	1	1
Female	2010	28	0.65	1
Male	2010	9	0.3	1
Male	2010	7	1	1
Male	2010	48	0.5	1
Female	2010	6	0.65	1
Male	2010	14	0.8	1
Female	2010	19	1	1
Female	2010	20	0.65	1
Female	2010	12	0.65	1
Female	2010	43	0.65	1
Female	2010	113	0.4	1
Male	2010	119	0.3	1
Male	2010	112	0.8	1
Female	2010	161	0.65	1
Female	2010	236	0.65	1
Male	2010	91	0.8	1
Female	2010	146	0.8	1
Female	2010	141	0.65	1
Male	2010	42	1	1
Female	2010	44	0.8	1
Female	2010	55	0.25	1
Male	2010	50	1	1
Male	2010	36	0.5	1
Male	2010	55	0.4	1
Male	2010	86	1	1
Female	2010	7	0.5	1
Male	2010	32	1	1
Female	2010	32	1	1
Male	2010	32	1	1
Male	2010	37	0.1	1
Male	2010	39	0.8	1
Male	2010	39	1	1
Male	2010	87	0.5	1
Female	2010	38	0.7	1
Female	2010	38	0.6	1
Male	2010	38	1	1
Female	2010	38	0.6	1
Female	2010	38	0.6	1
Female	2010	38	1	1
Female	2010	38	0.3	1
Female	2010	10	1	1
Male	2010	37	0.7	1
Male	2010	38	0.8	1
Female	2010	38	1	1
Male	2010	79	0.8	1
Female	2010	84	1	1
Female	2010	37	0.8	1
Female	2010	105	0.5	1
Male	2010	77	0.25	1
Female	2010	141	1	1
Male	2010	15	0.5	1
Male	2010	134	1	1
Female	2010	314	0.4	1
Female	2010	112	0.4	1
Female	2010	117	0.5	1
Female	2010	44	0.8	1
Female	2010	103	1	1
Female	2010	107	0.1	1
Male	2010	169	0.5	14
Female	2010	100	0.3	1
Female	2010	74	0.3	1
Female	2010	27	0.65	1
Female	2010	65	1	1
Female	2010	83	0.65	1
Male	2010	28	1	1
Female	2010	29	1	1
Male	2010	43	0.6	1
Male	2010	94	0.6	1
Male	2010	38	1	1
Male	2010	91	0.5	1
Female	2010	25	0.3	1
Female	2010	107	1	1
Male	2010	103	0.65	1
Female	2010	77	0.4	1
Female	2010	99	0.3	1
Male	2010	5	1	1
Female	2010	32	1	1
Female	2010	337	1	1
Female	2010	58	0.8	1
Male	2010	59	1	1
Female	2010	60	0.8	1
Male	2010	60	0.8	1
Female	2010	74	0.6	1
Female	2010	58	0.8	1
Male	2010	80	1	1
Female	2010	59	0.6	1
Male	2010	17	0.6	1
Male	2010	56	1	1
Male	2010	59	0.6	1
Male	2010	59	0.8	1
Male	2010	27	0.5	1
Male	2010	1	0.3	1
Male	2010	60	0.8	1
Female	2010	57	0.65	1
Male	2010	1	0.7	1
Male	2010	1	0.6	1
Female	2010	73	0.8	1
Male	2010	21	1	1
Male	2010	58	0.6	1
Male	2010	59	0.7	1
Female	2010	237	0.25	1
Male	2010	59	0.6	1
Male	2010	86	0.9	1
Male	2010	64	0.3	1
Male	2010	59	0.7	1
Male	2010	59	0.5	1
Male	2010	47	0.7	1
Male	2010	43	0.4	1
Female	2010	44	0.7	1
Male	2010	47	0.8	1
Female	2010	44	0.7	1
Male	2010	74	1	1
Male	2010	172	0.5	1
Male	2010	168	0.5	1
Female	2010	46	0.65	1
Female	2010	115	0.5	1
Female	2010	9	0.65	1
Female	2010	30	0.8	1
Male	2010	155	0.65	1
Female	2010	45	0.1	1
Female	2010	72	0.65	1
Male	2010	45	0.65	1
Female	2010	87	1	1
Female	2010	131	0.5	1
Female	2010	96	0.4	1
Male	2010	92	0.4	1
Female	2010	124	0.65	1
Female	2010	120	0.65	1
Female	2010	194	1	1
Male	2010	239	0.4	1
Male	2010	127	0.25	1
Male	2010	20	1	1
Female	2010	155	0.6	1
Female	2010	26	1	1
Female	2010	26	0.3	1
Female	2010	64	0.5	1
Male	2010	34	0.1	1
Female	2010	117	0.5	1
Female	2010	104	0.4	1
Female	2010	13	0.8	1
Female	2010	91	1	1
Female	2010	29	0.65	1
Male	2010	99	0.4	1
Female	2010	142	0.8	1
Female	2010	356	0.5	1
Female	2010	139	0.3	1
Female	2010	111	0.8	1
Female	2010	266	0.3	1
Female	2010	39	1	1
Female	2010	7	0.65	1
Female	2010	112	0.8	1
Male	2010	166	1	1
Male	2010	110	0.2	1
Female	2010	153	0.65	1
Female	2010	49	1	1
Female	2010	140	0.4	1
Male	2010	1	0.4	1
Male	2010	256	1	1
Female	2010	138	0.8	1
Female	2010	33	0.8	1
Female	2010	355	0.8	1
Male	2010	106	1	1
Male	2010	35	1	1
Female	2010	154	1	1
Male	2010	98	1	1
Female	2010	77	0.8	1
Male	2010	134	1	1
Male	2010	64	0.8	1
Male	2010	78	0.3	1
Female	2010	56	1	1
Female	2010	84	0.6	1
Male	2010	35	1	1
Male	2010	58	0.2	1
Male	2010	70	0.4	1
Male	2010	72	1	1
Male	2010	92	0.3	1
Male	2010	113	0.1	1
Female	2010	57	0.1	1
Male	2010	40	1	1
Female	2010	91	1	1
Male	2010	127	0.5	1
Male	2010	58	1	1
Female	2010	34	0.8	1
Female	2010	23	0.5	1
Male	2010	31	0.5	1
Female	2010	44	1	1
Male	2010	31	1	1
Female	2010	77	0.5	1
Female	2010	31	0.5	1
Female	2010	30	1	1
Male	2010	106	0.1	1
Female	2010	21	1	1
Male	2010	93	0.8	1
Female	2010	97	0.5	1
Female	2010	99	0.6	1
Female	2010	20	1	1
Male	2010	57	1	1
Female	2010	55	0.9	1
Female	2010	113	0.5	1
Female	2010	250	0.2	1
Male	2010	132	0.4	1
Female	2010	29	1	1
Female	2010	104	0.5	1
Female	2010	79	0.65	1
Male	2010	106	0.65	1
Male	2010	41	0.8	1
Female	2010	57	0.8	1
Male	2010	96	1	1
Female	2010	100	1	1
Female	2010	79	0.8	1
Female	2010	128	0.8	1
Male	2010	56	1	1
Male	2010	98	1	1
Female	2010	80	0.8	1
Female	2010	35	0.65	1
Male	2010	65	0.5	1
Male	2010	65	0.3	1
Female	2010	37	0.65	1
Male	2010	84	0.4	1
Male	2010	77	0.65	1
Male	2010	44	0.4	1
Female	2010	49	0.8	1
Female	2010	71	0.8	1
Female	2010	34	0.65	1
Male	2010	90	0.8	1
Female	2010	243	1	1
Female	2010	63	0.25	1
Female	2010	152	0.8	1
Male	2010	196	0.25	1
Male	2010	139	1	1
Female	2010	89	0.65	1
Female	2010	40	0.1	1
Male	2010	22	0.5	1
Female	2010	27	0.2	1
Female	2010	63	1	1
Female	2010	103	1	1
Female	2010	56	0.8	1
Female	2010	103	0.3	1
Female	2010	78	1	1
Female	2010	76	0.8	1
Male	2010	23	0.1	1
Female	2010	233	0.8	1
Female	2010	139	0.5	1
Male	2010	75	0.3	1
Female	2010	49	0.8	1
Male	2010	78	0.4	1
Female	2010	20	0.5	1
Male	2010	79	0.65	1
Male	2010	30	0.8	1
Female	2010	86	0.16	1
Female	2010	79	0.65	1
Male	2010	84	0.16	1
Male	2010	97	0.2	1
Female	2010	72	0.4	1
Female	2010	358	0.5	1
Female	2010	106	0.5	1
Male	2010	29	1	1
Female	2010	22	0.5	1
Male	2010	7	0.5	1
Female	2010	129	0.7	1
Male	2010	33	0.65	1
Female	2010	27	0.4	1
Female	2010	9	0.3	1
Male	2010	91	0.4	1
Male	2010	79	0.65	1
Female	2010	258	1	1
Female	2010	92	0.4	1
Male	2010	91	0.8	1
Female	2010	90	0.8	1
Male	2010	40	0.63	1
Female	2010	38	0.5	1
Female	2010	98	0.7	1
Female	2010	38	0.8	1
Female	2010	104	0.7	1
Male	2010	23	0.2	1
Female	2010	78	0.9	1
Male	2010	38	0.7	1
Female	2010	17	0.5	1
Female	2010	38	0.9	1
Male	2010	31	0.4	1
Male	2010	31	0.7	1
Female	2010	38	0.8	1
Female	2010	38	1	1
Female	2010	39	0.6	1
Male	2010	39	0.8	1
Male	2010	39	1	1
Female	2010	123	1	1
Male	2010	86	0.2	1
Male	2010	2	0.4	1
Female	2010	1	0.65	1
Female	2010	64	0.5	1
Male	2010	32	0.8	1
Female	2010	5	0.2	1
Female	2010	14	0.3	1
Male	2010	5	0.65	1
Male	2010	5	1	1
Female	2010	87	0.1	1
Female	2010	104	0.5	1
Female	2010	107	0.65	1
Female	2010	22	0.8	1
Male	2010	140	0.5	1
Female	2010	96	1	1
Male	2010	154	0.5	1
Female	2010	148	0.8	1
Male	2010	89	0.65	1
Male	2010	113	0.8	1
Female	2010	123	0.5	1
Female	2010	109	0.5	1
Female	2010	110	0.65	1
Female	2010	113	0.65	1
Male	2010	99	0.3	1
Male	2010	124	1	1
Female	2010	8	1	1
Male	2010	115	0.1	1
Female	2010	195	0.8	1
Female	2010	83	0.2	12
Female	2010	44	1	1
Male	2010	98	0.65	1
Male	2010	72	1	10
Male	2010	14	0.5	1
Male	2010	51	0.6	1
Female	2010	78	0.5	1
Female	2010	105	1	1
Female	2010	104	0.5	1
Female	2010	247	0.1	1
Male	2010	98	1	1
Female	2010	77	0.65	1
Female	2010	85	1	1
Female	2010	42	0.16	1
Female	2010	77	0.65	1
Female	2010	105	0.5	1
Female	2010	92	0.2	1
Female	2010	35	0.65	1
Male	2010	69	1	1
Female	2010	4	0.5	1
Female	2010	6	0.3	1
Male	2010	20	1	1
Female	2010	0	0.5	1
Female	2010	35	0.8	1
Male	2010	6	0.6	1
Male	2010	11	0.5	1
Male	2010	9	0.65	1
Male	2010	9	0.65	1
Female	2010	101	1	1
Female	2010	30	1	1
Male	2010	100	0.5	1
Female	2010	9	0.8	1
Female	2010	112	0.5	1
Female	2010	6	0.8	1
Male	2010	66	0.2	1
Female	2010	77	0.3	1
Male	2010	369	0.3	1
Female	2010	22	0.65	1
Female	2010	164	1	1
Female	2010	156	1	1
Male	2010	40	0.8	1
Female	2010	78	0.4	7
Female	2010	82	0.3	1
Female	2010	117	0.2	1
Male	2010	61	0.5	1
Male	2010	76	0.8	1
Female	2010	96	1	1
Female	2010	33	0.5	1
Male	2010	209	0.8	1
Female	2010	33	0.5	1
Female	2010	28	1	1
Male	2010	76	0.8	1
Male	2010	181	0.3	1
Female	2010	88	0.4	1
Female	2010	92	0.8	1
Female	2010	13	1	1
Female	2010	139	0.8	1
Male	2010	88	0.5	1
Female	2010	120	0.65	1
Female	2010	154	0.25	1
Female	2010	97	0.5	1
Female	2010	48	0.1	1
Female	2010	34	0.5	1
Male	2010	191	0.4	1
Female	2010	458	0.2	1
Female	2010	73	0.5	1
Male	2010	78	0.8	1
Female	2010	310	1	1
Female	2010	94	1	1
Female	2010	108	0.4	1
Female	2010	141	0.3	1
Female	2010	110	0.4	22
Female	2010	126	1	1
Female	2010	109	0.25	1
Female	2010	126	0.65	1
Male	2010	33	1	1
Male	2010	29	1	1
Male	2010	181	1	1
Male	2010	105	0.4	1
Female	2010	29	0.65	1
Male	2010	63	0.65	1
Male	2010	2	0.65	1
Male	2010	78	0.65	1
Female	2010	149	0.4	1
Female	2010	138	0.4	1
Female	2010	105	0.3	1
Male	2010	77	1	1
Female	2010	138	1	1
Female	2010	49	0.65	1
Female	2010	27	0.65	1
Male	2010	105	1	1
Female	2010	124	0.65	1
Female	2010	48	0.8	1
Female	2010	119	1	1
Female	2010	82	0.65	1
Female	2010	90	0.8	1
Female	2010	106	0.8	1
Female	2010	97	0.13	1
Male	2010	106	0.4	1
Female	2010	63	1	1
Female	2010	97	0.4	1
Female	2010	63	0.8	1
Male	2010	93	0.5	1
Female	2010	98	0.8	1
Male	2010	92	0.65	1
Female	2010	97	0.65	1
Female	2010	104	0.65	1
Male	2010	43	0.65	1
Female	2010	149	0.4	1
Male	2010	104	0.8	1
Male	2010	121	0.65	1
Male	2010	36	1	1
Female	2010	338	0.3	1
Female	2010	56	0.4	1
Female	2010	92	0.6	1
Male	2010	55	0.6	1
Male	2010	419	0.8	1
Female	2010	44	0.8	1
Male	2010	51	0.6	1
Male	2010	78	0.8	3
Male	2010	45	0.2	1
Female	2010	38	0.4	1
Male	2010	52	0.2	1
Female	2010	81	1	1
Female	2010	101	0.65	1
Male	2010	59	0.5	1
Female	2010	101	0.65	1
Male	2010	181	0.65	1
Male	2010	97	0.25	1
Female	2010	103	0.4	1
Female	2010	112	0.5	1
Female	2010	112	1	1
Female	2010	110	0.8	1
Male	2010	32	0.6	1
Female	2010	56	0.4	1
Female	2010	43	1	1
Male	2010	49	0.8	1
Male	2010	7	0.4	1
Female	2010	132	0.2	1
Female	2010	92	0.6	1
Male	2010	96	1	1
Female	2010	36	0.4	1
Female	2010	92	1	1
Male	2010	97	0.8	1
Female	2010	111	0.65	1
Female	2010	34	0.5	1
Female	2010	105	1	1
Female	2010	105	0.65	1
Male	2010	383	0.65	1
Female	2010	90	1	1
Female	2010	141	0.65	1
Male	2010	149	1	1
Male	2010	92	0.1	1
Female	2010	169	0.8	1
Female	2010	113	0.5	1
Female	2010	254	0.8	1
Male	2010	38	0.8	1
Male	2010	37	1	1
Female	2010	156	0.8	1
Female	2010	107	0.3	1
Male	2010	22	0.5	1
Male	2010	114	0.65	1
Female	2010	123	0.8	1
Female	2010	129	0.16	1
Male	2010	190	0.3	1
Male	2010	14	1	1
Female	2010	120	0.65	1
Female	2010	116	0.5	1
Female	2010	99	0.65	1
Female	2010	106	0.25	1
Male	2010	3	0.65	1
Male	2010	35	1	1
Male	2010	117	0.65	1
Male	2010	285	0.5	1
Female	2010	243	0.5	1
Female	2010	63	0.13	1
Female	2010	104	0.5	1
Female	2010	69	0.65	4
Female	2010	119	0.65	1
Male	2010	35	1	1
Male	2010	210	0.65	1
Male	2010	89	1	1
Female	2010	98	0.8	1
Female	2010	35	0.65	1
Male	2010	48	0.16	1
Male	2010	114	0.4	1
Male	2010	175	0.4	1
Female	2010	74	0.3	1
Female	2010	24	1	1
Female	2010	106	1	99
Female	2010	32	0.8	1
Female	2010	171	0.8	1
Female	2010	357	0.5	1
Male	2010	175	0.8	1
Female	2010	71	0.5	1
Male	2010	198	0.13	1
Female	2010	67	1	1
Male	2010	436	0.1	1
Female	2010	37	0.65	1
Female	2010	100	0.65	1
Female	2010	79	0.65	1
Male	2010	51	1	1
Male	2010	123	1	1
Male	2010	88	1	1
Female	2010	85	0.1	1
Male	2010	166	0.8	1
Female	2010	79	0.4	1
Male	2010	87	1	1
Female	2010	129	0.5	1
Male	2010	317	1	1
Female	2010	67	0.8	1
Male	2010	273	1	1
Female	2010	157	0.5	1
Male	2010	46	0.65	1
Female	2010	105	0.4	1
Female	2010	59	0.1	1
Female	2010	137	1	1
Male	2010	130	0.4	1
Male	2010	64	0.8	1
Female	2010	108	0.4	1
Female	2010	73	0.8	1
Male	2010	53	0.1	1
Male	2010	164	1	1
Male	2010	141	1	1
Male	2010	172	0.6	1
Female	2010	327	0.5	1
Female	2010	158	0.2	1
Female	2010	147	0.16	1
Female	2010	183	0.8	1
Female	2010	188	0.5	1
Male	2010	150	1	1
Male	2010	147	1	1
Female	2010	103	0.65	1
Male	2010	0	0.65	1
Female	2010	140	0.5	1
Male	2010	126	0.8	1
Female	2010	87	0.8	1
Female	2010	105	0.4	1
Female	2010	62	0.3	1
Female	2010	117	0.65	1
Female	2010	95	0.8	1
Male	2010	601	1	1
Female	2010	63	0.65	1
Male	2010	91	0.5	1
Male	2010	77	1	1
Male	2010	116	0.65	1
Female	2010	105	0.5	1
Female	2010	123	0.2	1
Female	2010	103	0.65	1
Male	2010	109	0.5	1
Male	2010	91	1	1
Female	2010	73	1	1
Female	2010	102	0.5	1
Female	2010	102	0.5	1
Male	2010	20	1	1
Male	2010	32	0.5	1
Female	2010	60	0.65	4
Female	2010	27	1	1
Female	2010	103	0.5	1
Female	2010	45	0.6	1
Female	2010	101	0.6	1
Female	2010	45	1	1
Female	2010	51	1	1
Female	2010	52	1	1
Female	2010	49	0.8	1
Male	2010	49	0.9	1
Male	2010	37	0.8	1
Male	2010	45	1	1
Male	2010	45	0.4	1
Female	2010	45	0.3	1
Male	2010	39	0.5	1
Male	2010	39	1	1
Male	2010	39	1	1
Female	2010	102	0.8	1
Male	2010	46	0.6	1
Female	2010	46	0.3	1
Male	2010	46	0.7	1
Female	2010	46	0.8	1
Female	2010	96	0.25	1
Female	2010	90	0.25	1
Female	2010	35	0.65	1
Female	2010	91	1	1
Female	2010	62	0.65	1
Female	2010	72	0.4	1
Female	2010	20	1	1
Male	2010	76	0.2	1
Male	2010	39	0.16	1
Female	2010	87	1	1
Female	2010	27	1	1
Female	2010	292	1	1
Female	2010	34	0.65	1
Female	2010	132	0.3	1
Female	2010	34	0.8	1
Female	2010	96	0.65	1
Female	2010	20	0.8	1
Female	2010	139	0.5	1
Female	2010	27	0.65	1
Female	2010	33	1	1
Male	2010	117	1	1
Male	2010	60	0.4	1
Female	2010	96	0.1	1
Male	2010	288	0.4	1
Male	2010	102	1	1
Female	2010	50	1	1
Female	2010	27	1	1
Female	2010	34	1	1
Female	2010	103	1	1
Female	2010	117	0.3	4
Male	2010	42	0.13	1
Male	2010	42	0.8	1
Male	2010	90	0.1	1
Female	2010	26	1	1
Female	2010	85	0.1	1
Female	2010	232	0.3	1
Male	2010	176	0.4	1
Female	2010	110	0.1	1
Female	2010	78	0.65	1
Female	2010	29	0.3	1
Male	2010	47	0.8	1
Male	2010	83	0.2	1
Female	2010	48	0.8	1
Female	2010	90	0.4	1
Female	2010	88	0.5	1
Male	2010	89	0.4	1
Female	2010	130	0.5	1
Female	2010	46	1	1
Female	2010	56	0.16	1
Male	2010	103	0.65	1
Female	2010	102	0.8	1
Male	2010	167	0.1	1
Male	2010	69	0.5	1
Male	2010	33	0.5	1
Female	2010	119	1	1
Male	2010	96	0.5	1
Male	2010	124	0.5	1
Male	2010	131	0.8	1
Male	2010	83	0.65	99
Female	2010	22	0.65	1
Female	2010	21	0.65	1
Male	2010	20	0.65	1
Female	2010	21	0.8	1
Male	2010	21	1	1
Female	2010	21	0.65	1
Female	2010	21	0.8	1
Female	2010	21	0.65	1
Female	2010	27	0.8	1
Female	2010	113	0.2	1
Male	2010	13	0.8	1
Male	2010	114	0.5	1
Male	2010	57	0.5	1
Female	2010	78	0.3	1
Female	2010	21	1	1
Male	2010	149	0.65	1
Female	2010	97	1	1
Female	2010	38	0.6	1
Male	2010	139	0.9	1
Female	2010	38	0.1	1
Female	2010	45	0.4	1
Female	2010	114	0.7	1
Male	2010	70	0.7	1
Female	2010	45	0.5	1
Female	2010	115	0.5	1
Female	2010	100	0.8	1
Female	2010	72	0.7	1
Female	2010	38	0.6	1
Male	2010	28	0.1	1
Male	2010	39	0.9	1
Male	2010	39	0.6	1
Female	2010	39	0.6	1
Male	2010	39	0.4	1
Female	2010	39	0.4	1
Female	2010	39	0.9	1
Female	2010	39	0.5	1
Male	2010	38	1	1
Female	2010	63	0.4	14
Female	2010	70	0.8	1
Female	2010	36	1	1
Female	2010	58	1	1
Male	2010	64	0.6	1
Female	2010	50	0.2	1
Female	2010	26	1	1
Female	2010	194	0.5	1
Female	2010	27	1	1
Male	2010	32	0.8	1
Male	2010	27	0.8	1
Female	2010	27	0.4	1
Male	2010	32	1	1
Female	2010	40	0.8	1
Male	2010	98	0.5	1
Female	2010	89	0.4	1
Female	2010	32	1	1
Female	2010	57	0.6	1
Male	2010	69	0.8	1
Female	2010	50	1	1
Female	2010	8	1	1
Female	2010	43	0.6	1
Female	2010	182	0.2	1
Male	2010	141	0.8	1
Female	2010	42	0.4	1
Female	2010	50	0.5	1
Female	2010	127	0.8	1
Female	2010	34	0.7	1
Male	2010	29	1	1
Female	2010	33	0.65	1
Male	2010	92	0.13	1
Female	2010	110	1	1
Female	2010	35	0.8	1
Female	2010	55	0.65	1
Female	2010	141	0.6	1
Female	2010	164	0.1	1
Female	2010	45	0.3	1
Female	2010	90	0.65	1
Male	2010	60	0.3	1
Male	2010	110	0.1	1
Male	2010	236	0.2	1
Female	2010	117	0.1	1
Male	2010	27	0.5	1
Female	2010	35	1	1
Female	2010	27	0.65	1
Female	2010	26	0.8	1
Female	2010	37	1	1
Male	2010	26	1	1
Male	2010	27	0.5	1
Male	2010	20	1	1
Female	2010	26	0.8	1
Female	2010	22	0.5	1
Female	2010	18	0.65	1
Female	2010	51	0.8	1
Female	2010	82	1	1
Female	2010	17	0.8	1
Female	2010	18	0.65	1
Female	2010	23	0.8	1
Female	2010	126	0.16	1
Female	2010	52	0.4	1
Male	2010	13	0.65	1
Male	2010	44	1	1
Female	2010	99	0.5	1
Female	2010	141	0.5	1
Male	2010	141	1	1
Male	2010	106	0.8	1
Female	2010	106	0.4	1
Female	2010	31	0.1	1
Female	2010	49	0.3	1
Female	2010	131	0.1	1
Female	2010	78	0.65	1
Male	2010	72	0.5	1
Male	2010	119	1	1
Male	2010	71	1	1
Female	2010	36	1	1
Female	2010	47	1	1
Male	2010	56	0.6	1
Female	2010	74	1	1
Female	2010	131	0.8	1
Male	2010	69	1	1
Male	2010	57	0.4	1
Female	2010	69	1	1
Female	2010	75	0.65	1
Female	2010	48	0.6	1
Male	2010	84	0.5	1
Female	2010	140	0.5	1
Female	2010	46	0.5	1
Female	2010	69	0.5	1
Male	2010	63	0.8	1
Female	2010	75	1	1
Female	2010	225	1	1
Female	2010	50	0.4	1
Male	2010	42	0.5	1
Female	2010	152	0.5	1
Male	2010	47	0.8	12
Male	2010	71	0.8	1
Female	2010	77	0.5	1
Female	2010	55	0.2	1
Male	2010	79	1	1
Female	2010	134	0.1	1
Male	2010	42	0.2	1
Male	2010	72	1	1
Female	2010	85	0.65	1
Male	2010	280	1	1
Female	2010	127	0.8	1
Female	2010	83	0.65	1
Female	2010	174	0.8	1
Female	2010	421	0.3	1
Male	2010	62	1	1
Female	2010	140	0.3	1
Female	2010	65	0.65	1
Female	2010	37	0.65	1
Female	2010	239	0.5	1
Male	2010	27	1	1
Male	2010	42	0.2	1
Female	2010	37	0.6	1
Male	2010	119	0.65	1
Male	2010	105	0.2	1
Male	2010	42	0.8	1
Female	2010	77	1	1
Female	2010	138	1	1
Female	2010	124	0.5	1
Female	2010	77	0.8	1
Male	2010	118	0.4	3
Male	2010	163	0.3	1
Female	2010	107	1	1
Female	2010	14	0.8	1
Female	2010	85	0.5	1
Female	2010	27	0.5	1
Female	2010	198	0.8	1
Female	2010	120	0.5	1
Male	2010	21	1	1
Male	2010	37	0.8	1
Male	2010	24	1	1
Male	2010	394	0.5	1
Female	2010	69	0.8	1
Female	2010	21	0.1	99
Male	2010	71	0.2	1
Female	2010	63	0.6	1
Female	2010	136	0.3	1
Female	2010	138	1	1
Female	2010	61	1	1
Female	2010	118	0.4	1
Female	2010	91	1	1
Male	2010	64	0.65	1
Male	2010	98	0.5	1
Female	2010	371	1	1
Female	2010	139	0.9	1
Male	2010	153	0.25	1
Female	2010	105	0.1	1
Female	2010	98	0.5	1
Male	2010	97	0.8	1
Male	2010	112	0.25	1
Female	2010	165	0.2	1
Female	2010	85	0.25	1
Male	2010	13	1	1
Female	2010	93	0.3	1
Female	2010	57	0.8	1
Female	2010	91	0.3	1
Female	2010	134	1	1
Female	2010	406	0.4	1
Male	2010	48	0.65	1
Female	2010	21	0.8	1
Female	2010	29	1	1
Female	2010	124	0.1	1
Male	2010	96	0.4	1
Female	2010	60	0.3	1
Female	2010	125	1	1
Male	2010	10	0.2	1
Female	2010	45	0.8	1
Male	2010	44	0.9	1
Male	2010	38	1	1
Female	2010	45	0.7	1
Female	2010	42	0.7	1
Female	2010	45	0.6	1
Male	2010	38	1	1
Female	2010	38	0.8	1
Female	2010	85	0.8	1
Female	2010	35	0.5	1
Female	2010	79	1	1
Male	2010	78	0.8	1
Male	2010	77	0.8	1
Female	2010	72	1	1
Female	2010	133	1	1
Male	2010	67	0.5	1
Female	2010	68	0.5	1
Female	2010	97	0.6	1
Male	2010	1	0.8	1
Male	2010	34	0.5	1
Male	2010	44	0.8	1
Male	2010	85	1	1
Male	2010	33	0.8	1
Male	2010	113	1	1
Female	2010	35	0.4	1
Male	2010	125	0.1	1
Female	2010	77	0.6	1
Female	2010	71	0.2	1
Male	2010	127	0.6	1
Female	2010	194	0.65	1
Female	2010	62	0.4	1
Female	2010	62	0.3	1
Female	2010	30	1	1
Female	2010	182	0.8	1
Female	2010	105	1	1
Male	2010	102	1	1
Female	2010	137	0.8	1
Female	2010	66	0.65	1
Male	2010	55	0.8	1
Male	2010	53	0.65	1
Male	2010	78	0.16	1
Male	2010	60	1	1
Male	2010	133	0.65	1
Female	2010	116	1	1
Female	2010	35	1	1
Female	2010	5	0.5	1
Female	2010	61	0.2	1
Female	2010	77	1	1
Male	2010	41	0.5	1
Female	2010	81	1	1
Male	2010	36	0.6	12
Female	2010	95	0.5	1
Female	2010	119	0.9	1
Male	2010	78	1	1
Male	2010	8	1	1
Female	2010	8	0.3	1
Female	2010	22	1	1
Male	2010	1	1	1
Male	2010	8	0.4	1
Male	2010	8	1	1
Male	2010	8	1	1
Female	2010	72	0.8	1
Male	2010	55	0.65	1
Male	2010	50	1	1
Male	2010	97	0.1	1
Male	2010	83	0.5	1
Male	2010	83	0.4	1
Male	2010	35	0.65	1
Female	2010	85	0.1	1
Male	2010	63	1	1
Female	2010	84	0.5	1
Male	2010	84	0.2	1
Male	2010	111	0.5	1
Female	2010	159	0.2	1
Male	2010	65	0.65	1
Female	2010	13	1	1
Male	2010	72	0.16	1
Female	2010	184	0.16	1
Female	2010	288	1	1
Female	2010	156	0.4	1
Male	2010	178	1	1
Female	2010	125	0.6	1
Male	2010	126	1	1
Female	2010	126	0.3	1
Female	2010	174	0.6	1
Female	2010	64	0.6	1
Male	2010	52	0.4	1
Male	2010	128	0.5	1
Female	2010	8	1	1
Male	2010	48	0.2	1
Female	2010	64	1	1
Male	2010	66	0.5	1
Male	2010	7	0.8	1
Female	2010	83	1	1
Female	2010	160	0.8	1
Male	2010	62	1	1
Male	2010	54	0.8	1
Female	2010	34	0.5	1
Male	2010	32	0.65	1
Female	2010	43	0.65	1
Female	2010	14	0.8	1
Female	2010	162	0.65	1
Female	2010	33	0.1	1
Female	2010	57	0.6	1
Female	2010	25	1	1
Female	2010	122	1	1
Female	2010	1	0.8	1
Female	2010	8	1	1
Female	2010	105	0.65	1
Male	2010	39	1	1
Male	2010	62	0.6	1
Male	2010	62	1	1
Female	2010	119	0.8	1
Female	2010	302	0.65	99
Female	2010	91	0.5	1
Female	2010	152	0.6	1
Female	2010	183	0.65	1
Female	2010	123	0.5	1
Female	2010	39	0.8	1
Female	2010	39	0.5	1
Male	2010	39	0.6	1
Female	2010	39	0.6	1
Female	2010	77	1	1
Female	2010	56	0.5	1
Female	2010	175	0.4	1
Female	2010	32	0.8	1
Male	2010	53	0.65	1
Male	2010	13	1	1
Female	2010	97	0.65	1
Female	2010	125	0.5	1
Female	2010	151	0.7	1
Female	2010	87	0.5	1
Female	2010	60	0.4	1
Female	2010	109	0.65	1
Female	2010	77	0.8	1
Female	2010	91	0.5	1
Female	2010	69	0.6	1
Female	2010	13	0.8	1
Female	2010	22	0.25	1
Female	2010	97	0.3	1
Female	2010	100	1	1
Female	2010	76	0.5	1
Female	2010	232	0.4	1
Female	2010	66	1	1
Female	2010	345	1	1
Male	2010	111	0.65	1
Male	2010	99	1	1
Male	2010	157	0.65	1
Male	2010	105	1	1
Female	2010	97	0.65	1
Female	2010	44	0.8	1
Female	2010	44	1	1
Female	2010	45	0.7	1
Female	2010	31	0.7	1
Male	2010	31	0.6	1
Female	2010	45	0.7	1
Male	2010	45	0.6	1
Male	2010	31	0.8	1
Female	2010	45	0.7	1
Female	2010	45	1	1
Male	2010	45	0.3	1
Male	2010	5	0.5	1
Female	2010	6	1	1
Female	2010	62	0.16	1
Male	2010	20	1	1
Female	2010	20	0.5	1
Male	2010	6	1	1
Female	2010	35	0.8	1
Male	2010	6	1	1
Female	2010	20	0.8	1
Female	2010	6	0.8	1
Female	2010	1	0.8	1
Female	2010	69	0.65	1
Male	2010	126	1	1
Male	2010	183	1	1
Male	2010	106	1	1
Female	2010	132	0.5	1
Female	2010	176	0.8	1
Female	2010	120	0.65	1
Male	2010	20	1	99
Female	2010	54	0.8	1
Female	2010	23	0.8	1
Female	2010	69	0.2	1
Male	2010	111	0.5	1
Female	2010	84	0.5	1
Female	2010	84	0.4	1
Male	2010	70	0.4	1
Female	2010	47	0.5	1
Male	2010	76	1	1
Female	2010	79	0.8	1
Female	2010	83	0.65	1
Female	2010	83	0.8	1
Male	2010	106	1	1
Female	2010	131	1	1
Female	2010	23	0.8	1
Male	2010	159	0.65	1
Male	2010	112	0.13	1
Male	2010	44	0.4	1
Female	2010	56	0.65	1
Female	2010	78	0.8	1
Female	2010	131	0.8	1
Female	2010	76	0.5	1
Female	2010	42	1	1
Female	2010	133	0.8	1
Female	2010	105	0.6	1
Male	2010	41	0.8	1
Male	2010	91	0.8	1
Female	2010	82	0.5	1
Female	2010	43	0.7	1
Female	2010	29	0.8	1
Female	2010	61	0.3	1
Male	2010	61	1	1
Male	2010	28	0.8	1
Female	2010	64	0.3	1
Female	2010	110	1	1
Female	2010	28	1	1
Male	2010	108	0.8	1
Male	2010	28	0.8	1
Male	2010	119	0.5	1
Male	2010	34	1	1
Female	2010	63	0.6	1
Male	2010	62	0.8	1
Female	2010	43	0.5	1
Male	2010	56	0.5	1
Female	2010	63	0.6	1
Female	2010	57	0.5	1
Female	2010	336	0.5	1
Male	2010	89	1	1
Male	2010	76	0.65	1
Female	2010	58	0.25	1
Female	2010	85	0.2	1
Male	2010	44	0.5	1
Male	2010	117	0.4	1
Female	2010	119	1	1
Male	2010	79	1	1
Female	2010	85	0.8	1
Female	2010	96	0.5	1
Female	2010	13	0.4	1
Male	2010	68	1	1
Female	2010	180	0.8	1
Male	2010	91	0.4	1
Male	2010	116	0.8	1
Female	2010	68	0.1	1
Male	2010	221	0.8	1
Male	2010	68	0.5	1
Female	2010	95	1	1
Male	2010	48	0.8	1
Female	2010	20	1	1
Female	2010	222	0.8	1
Female	2010	93	0.1	1
Male	2010	49	0.5	1
Female	2010	68	0.8	1
Female	2010	50	0.65	1
Female	2010	37	0.9	1
Male	2010	46	0.65	1
Male	2010	26	0.8	1
Male	2010	113	1	1
Female	2010	23	0.7	1
Female	2010	106	0.8	1
Female	2010	61	0.5	1
Male	2010	49	0.6	1
Male	2010	44	1	1
Female	2010	173	0.5	1
Male	2010	125	0.8	1
Female	2010	190	0.5	1
Male	2010	97	0.65	1
Male	2010	56	0.5	1
Male	2010	65	0.8	1
Female	2010	64	0.8	1
Female	2010	5	0.8	4
Male	2010	62	1	1
Female	2010	65	0.13	1
Female	2010	28	0.65	1
Male	2010	48	0.8	1
Female	2010	58	0.8	1
Female	2010	64	0.9	1
Female	2010	42	0.9	1
Female	2010	78	0.65	1
Female	2010	62	0.6	1
Female	2010	43	0.4	1
Female	2010	36	0.5	1
Female	2010	70	0.3	1
Male	2010	70	1	1
Female	2010	158	1	1
Female	2010	186	0.5	1
Female	2010	76	0.5	1
Male	2010	90	0.1	1
Female	2010	58	0.4	1
Male	2010	71	1	1
Male	2010	67	0.5	1
Female	2010	155	0.65	1
Male	2010	88	0.65	1
Male	2010	164	0.25	99
Male	2010	123	0.3	1
Male	2010	21	0.8	1
Male	2010	49	0.4	1
Female	2010	58	0.3	1
Female	2010	36	0.65	1
Male	2010	57	1	1
Male	2010	64	1	1
Female	2010	60	1	1
Male	2010	92	0.65	1
Female	2010	212	0.65	1
Female	2010	65	0.8	1
Male	2010	65	0.8	1
Female	2010	117	1	1
Male	2010	78	0.65	1
Male	2010	177	0.5	1
Male	2010	90	0.65	1
Female	2010	79	0.16	1
Female	2010	51	1	1
Male	2010	239	0.5	1
Female	2010	36	1	1
Male	2010	51	1	1
Female	2010	58	0.65	1
Male	2010	49	0.4	12
Female	2010	91	0.1	1
Female	2010	90	0.8	1
Female	2010	110	0.6	1
Male	2010	78	1	1
Male	2010	90	1	1
Female	2010	184	0.65	1
Female	2010	72	0.5	1
Female	2010	136	0.3	1
Male	2010	97	0.13	1
Male	2010	20	0.4	1
Female	2010	81	0.25	1
Female	2010	74	0.65	1
Male	2010	82	0.3	1
Female	2010	84	0.16	1
Female	2010	120	0.1	1
Female	2010	63	0.6	1
Female	2010	40	0.5	1
Male	2010	83	0.65	1
Male	2010	42	0.65	1
Female	2010	48	0.65	1
Male	2010	42	0.8	1
Female	2010	125	1	1
Female	2010	80	0.65	1
Male	2010	77	0.8	1
Female	2010	90	0.65	1
Male	2010	90	0.65	1
Male	2010	39	0.5	1
Female	2010	47	0.65	1
Female	2010	73	0.5	1
Female	2010	194	0.65	1
Female	2010	88	0.8	1
Female	2010	62	0.1	1
Female	2010	153	0.5	1
Female	2010	53	0.3	1
Female	2010	53	0.65	1
Female	2010	52	1	1
Female	2010	51	1	1
Female	2010	39	1	1
Female	2010	85	0.4	1
Female	2010	52	0.6	1
Male	2010	32	1	1
Female	2010	53	0.5	1
Male	2010	39	0.8	1
Female	2010	56	1	1
Female	2010	24	1	1
Female	2010	56	0.8	1
Female	2010	204	0.3	1
Female	2010	52	0.3	1
Male	2010	38	0.6	1
Female	2010	36	0.8	1
Male	2010	52	0.4	1
Female	2010	52	0.8	1
Male	2010	52	0.6	1
Female	2010	51	0.5	1
Male	2010	83	0.25	1
Female	2010	135	0.65	1
Male	2010	100	0.5	1
Female	2010	45	0.1	1
Female	2010	148	0.4	1
Female	2010	57	0.5	1
Female	2010	155	0.8	1
Female	2010	142	1	1
Male	2010	79	0.1	1
Male	2010	37	0.4	1
Female	2010	21	0.65	1
Female	2010	111	1	1
Female	2010	63	0.4	1
Female	2010	62	0.8	1
Female	2010	36	0.8	1
Female	2010	49	0.5	1
Male	2010	57	0.8	1
Female	2010	57	0.4	1
Male	2010	7	0.8	1
Male	2010	7	1	1
Female	2010	47	0.4	1
Male	2010	50	1	1
Female	2010	7	0.65	1
Male	2010	21	1	1
Male	2010	126	0.5	1
Female	2010	81	0.65	1
Female	2010	34	1	1
Female	2010	28	0.4	1
Female	2010	20	1	1
Female	2010	27	1	1
Female	2010	61	0.3	1
Female	2010	28	0.8	1
Female	2010	100	0.5	1
Female	2010	378	0.5	1
Female	2010	107	0.5	1
Female	2010	44	1	1
Female	2010	57	0.8	1
Female	2010	120	0.8	1
Female	2010	130	0.8	1
Male	2010	74	0.65	1
Male	2010	187	0.16	1
Female	2010	42	0.6	1
Male	2010	137	0.4	1
Female	2010	92	1	1
Female	2010	161	1	1
Female	2010	111	0.3	1
Male	2010	84	0.5	1
Female	2010	23	0.8	1
Male	2010	3	0.13	1
Female	2010	51	0.65	1
Male	2010	4	0.65	1
Male	2010	95	1	1
Female	2010	197	0.65	1
Male	2010	105	0.5	1
Male	2010	39	0.8	1
Female	2010	105	0.3	1
Female	2010	99	0.65	1
Female	2010	95	0.65	1
Female	2010	95	1	1
Female	2010	99	0.65	1
Male	2010	105	0.1	1
Female	2010	100	0.8	1
Male	2010	43	0.3	1
Male	2010	17	0.5	1
Male	2010	45	0.3	1
Female	2010	46	0.65	1
Female	2010	9	0.2	1
Male	2010	46	0.25	1
Female	2010	216	0.5	1
Male	2010	41	0.65	1
Female	2010	354	0.5	1
Male	2010	66	0.4	1
Female	2010	96	0.65	1
Female	2010	71	0.4	1
Female	2010	68	0.6	1
Female	2010	133	0.8	1
Female	2010	149	0.5	1
Male	2010	163	0.1	1
Male	2010	152	0.8	1
Male	2010	103	0.13	1
Female	2010	187	0.2	1
Female	2010	41	0.8	1
Male	2010	45	0.1	1
Male	2010	49	1	1
Female	2010	42	0.8	1
Female	2010	119	0.8	1
Female	2010	10	1	1
Female	2010	59	0.8	1
Male	2010	42	1	1
Male	2010	70	0.6	1
Female	2010	187	0.5	1
Male	2010	98	1	1
Female	2010	90	0.2	1
Female	2010	162	0.2	1
Male	2010	77	0.5	1
Male	2010	78	0.16	1
Female	2010	72	0.8	1
Female	2010	67	0.1	1
Male	2010	67	0.4	1
Male	2010	25	0.5	1
Female	2010	72	0.65	1
Female	2010	17	0.5	1
Female	2010	78	0.8	1
Female	2010	367	0.8	1
Female	2010	121	0.5	1
Female	2010	72	0.4	1
Female	2010	119	0.1	1
Male	2010	168	0.4	1
Female	2010	19	1	1
Female	2010	126	0.4	1
Female	2010	153	0.65	1
Female	2010	25	0.5	1
Male	2010	13	1	1
Male	2010	26	0.8	1
Male	2010	54	1	1
Male	2010	126	0.3	1
Female	2010	71	0.4	1
Male	2010	48	1	1
Female	2010	125	0.5	1
Female	2010	117	0.8	1
Male	2010	53	0.4	1
Female	2010	140	1	1
Male	2010	56	0.5	1
Male	2010	47	1	1
Female	2010	46	0.65	1
Male	2010	69	0.5	1
Female	2010	49	1	1
Male	2010	26	0.5	1
Male	2010	83	0.5	1
Male	2010	202	0.6	1
Male	2010	42	0.5	1
Male	2010	119	1	1
Male	2010	28	1	1
Male	2010	46	0.8	1
Female	2010	30	0.5	1
Female	2010	200	0.8	1
Male	2010	20	0.5	1
Female	2010	37	0.8	1
Female	2010	34	0.4	1
Male	2010	57	0.65	1
Female	2010	23	1	1
Female	2010	138	0.8	1
Male	2010	28	0.8	1
Male	2010	9	1	1
Female	2010	76	0.5	1
Female	2010	558	1	1
Female	2010	286	0.1	1
Female	2010	106	0.5	1
Male	2010	88	0.8	1
Female	2010	49	1	1
Female	2010	98	1	1
Male	2010	83	0.65	1
Male	2010	239	0.65	1
Male	2010	138	0.3	1
Female	2010	179	0.16	1
Female	2010	62	1	1
Female	2010	299	0.65	1
Female	2010	133	1	1
Female	2010	127	1	1
Female	2010	91	1	1
Male	2010	85	1	1
Female	2010	84	0.25	1
Female	2010	102	1	1
Female	2010	247	0.7	1
Female	2010	92	0.8	1
Female	2010	66	1	1
Female	2010	58	1	1
Female	2010	0	0.4	14
Male	2010	66	0.8	1
Male	2010	43	0.3	1
Male	2010	73	0.5	1
Female	2010	32	0.1	1
Female	2010	3	0.4	1
Male	2010	46	0.6	1
Female	2010	102	0.6	1
Female	2010	46	0.6	1
Female	2010	92	1	1
Male	2010	60	0.7	1
Male	2010	46	0.4	1
Male	2010	45	0.5	1
Female	2010	211	0.9	1
Female	2010	59	1	1
Male	2010	3	1	1
Female	2010	2	0.5	1
Female	2010	56	0.6	1
Male	2010	45	1	1
Male	2010	56	1	1
Female	2010	38	0.7	1
Female	2010	31	0.8	1
Male	2010	45	1	1
Male	2010	56	0.6	1
Male	2010	30	0.8	1
Female	2010	78	0.1	1
Male	2010	123	1	1
Female	2010	57	0.3	1
Female	2010	8	0.3	4
Female	2010	183	0.8	1
Male	2010	102	0.8	1
Female	2010	152	1	1
Female	2010	66	0.8	1
Female	2010	49	0.65	1
Female	2010	56	0.8	1
Female	2010	130	1	1
Female	2010	80	0.65	1
Female	2010	53	0.65	1
Male	2010	63	0.65	1
Female	2010	88	0.65	1
Female	2010	42	0.8	1
Female	2010	91	0.16	1
Female	2010	102	1	1
Female	2010	83	0.65	1
Male	2010	54	1	1
Female	2010	42	0.65	9
Female	2010	32	0.8	1
Female	2010	35	0.4	1
Male	2010	167	1	1
Male	2010	33	1	1
Female	2010	180	0.13	1
Female	2010	139	0.65	1
Female	2010	133	0.1	1
Female	2010	75	0.8	1
Female	2010	76	0.8	1
Female	2010	84	1	1
Male	2010	97	0.8	1
Female	2010	60	0.65	1
Female	2010	40	1	1
Male	2010	71	0.25	1
Male	2010	91	0.1	1
Male	2010	41	1	1
Female	2010	78	0.1	1
Female	2010	6	0.8	1
Male	2010	84	0.4	1
Male	2010	138	0.1	1
Male	2010	133	0.1	1
Female	2010	62	0.5	1
Male	2010	307	0.5	1
Male	2010	67	1	1
Female	2010	49	0.5	1
Male	2010	83	0.5	1
Female	2010	77	0.8	1
Female	2010	64	0.13	1
Male	2010	110	0.4	1
Female	2010	49	1	1
Female	2010	43	0.8	1
Female	2010	61	0.65	1
Male	2010	85	0.5	1
Female	2010	138	0.5	1
Female	2010	64	0.65	1
Female	2010	82	0.8	1
Female	2010	72	0.8	1
Female	2010	92	0.2	1
Male	2010	60	0.6	1
Male	2010	72	0.8	1
Male	2010	56	0.5	1
Male	2010	27	0.5	1
Female	2010	28	1	1
Female	2010	58	0.8	1
Male	2010	55	0.3	1
Male	2010	107	1	1
Female	2010	48	1	1
Female	2010	142	1	1
Male	2010	48	0.65	1
Male	2010	93	0.8	1
Female	2010	161	0.8	1
Male	2010	90	0.8	1
Female	2010	47	0.8	1
Male	2010	45	0.5	1
Male	2010	45	0.8	1
Male	2010	9	0.3	1
Male	2010	45	1	1
Male	2010	45	0.3	1
Male	2010	10	0.7	1
Female	2010	45	0.7	1
Male	2010	45	0.5	1
Female	2010	44	1	1
Male	2010	15	1	1
Female	2010	108	0.9	1
Male	2010	45	1	1
Female	2010	54	0.4	1
Male	2010	0	1	1
Male	2010	214	0.5	1
Male	2010	0	0.3	1
Male	2010	86	1	1
Female	2010	88	0.65	1
Female	2010	84	0.65	1
Female	2010	49	0.3	1
Male	2010	175	0.1	1
Female	2010	99	0.2	1
Male	2010	45	0.4	1
Male	2010	100	0.3	1
Female	2010	84	0.5	1
Male	2010	55	0.5	1
Female	2010	9	0.3	1
Male	2010	74	0.4	1
Male	2010	38	0.8	1
Male	2010	92	0.4	1
Female	2010	248	0.4	1
Male	2010	32	0.5	1
Male	2010	39	1	1
Female	2010	67	0.6	1
Female	2010	164	0.5	1
Male	2010	81	0.6	1
Male	2010	43	1	1
Male	2010	200	0.4	1
Male	2010	39	0.6	1
Female	2010	96	0.4	1
Male	2010	27	1	1
Female	2010	5	1	1
Female	2010	35	1	1
Male	2010	160	0.5	1
Female	2010	48	1	4
Female	2010	19	1	1
Female	2010	11	1	1
Female	2010	7	1	1
Male	2010	70	0.5	1
Male	2010	43	0.4	1
Female	2010	89	1	1
Male	2010	110	1	1
Female	2010	57	0.65	1
Male	2010	223	0.65	1
Male	2010	97	0.65	1
Female	2010	54	1	1
Female	2010	36	1	1
Female	2010	42	0.65	1
Female	2010	42	0.8	1
Male	2010	60	0.2	1
Male	2010	137	0.8	1
Male	2010	78	0.8	1
Female	2010	83	0.4	1
Male	2010	83	1	1
Male	2010	50	1	1
Male	2010	72	1	1
Female	2010	62	1	1
Female	2010	35	0.6	1
Male	2010	35	0.2	1
Female	2010	61	0.6	1
Female	2010	68	0.6	1
Male	2010	72	0.8	1
Male	2010	68	1	1
Female	2010	356	0.5	1
Male	2010	68	0.1	1
Male	2010	202	1	1
[truncated: 1,046,576+ more rows]

## Sheet: Raw data continued
Sex	Cataract surgery year	Waiting time, days	pre-operative visual acuity (best corrected, decimal scale)	Region
Male	2019	36	1	12
Female	2019	14	0.7	12
Female	2019	72	0.5	12
Male	2019	71	0.5	12
Female	2019	72	0.5	12
Female	2019	50	0.5	12
Female	2019	99	0.5	12
Male	2019	43	0.5	12
Male	2019	36	1	12
Male	2019	35	0.6	12
Male	2019	12	0.7	12
Male	2019	57	0.7	12
Female	2019	37	0.7	12
Female	2019	41	0.6	12
Female	2019	15	0.5	12
Female	2019	72	1	12
Female	2019	66	0.6	12
Female	2019	37	0.6	12
Male	2019	37	1	12
Male	2019	59	0.6	12
Male	2019	69	1	12
Male	2019	38	1	12
Female	2019	37	1	12
Male	2019	65	1	12
Female	2019	22	0.9	12
Female	2019	37	0.8	12
Male	2019	91	1	12
Female	2019	17	0.4	12
Female	2019	20	0.6	12
Female	2019	20	0.5	12
Female	2019	38	0.9	12
Male	2019	20	0.8	12
Male	2019	20	1	12
Female	2019	69	0.2	12
Male	2019	52	0.6	12
Female	2019	82	0.2	12
Female	2019	42	0.8	12
Male	2019	18	1	12
Male	2019	13	1	12
Female	2019	97	0.9	12
Female	2019	22	0.6	12
Female	2019	22	0.6	12
Female	2019	20	1	12
Male	2019	47	0.7	12
Female	2019	54	0.7	12
Male	2019	41	0.7	12
Male	2019	39	0.2	12
Female	2019	12	0.8	12
Male	2019	19	0.5	12
Male	2019	42	0.6	12
Female	2019	76	0.7	12
Female	2019	22	0.6	12
Female	2019	21	0.7	12
Female	2019	41	0.8	12
Male	2019	78	0.5	12
Female	2019	42	0.6	12
Female	2019	23	0.5	12
Male	2019	56	0.8	12
Male	2019	56	0.5	12
Female	2019	22	0.8	12
Male	2019	9	0.7	12
Female	2019	41	0.7	12
Male	2019	19	1	12
Female	2019	40	0.6	12
Female	2019	42	0.9	12
Female	2019	1	0.9	12
Female	2019	21	0.4	12
Female	2019	21	1	12
Female	2019	57	0.5	12
Male	2019	17	1	12
Male	2019	43	0.6	12
Female	2019	22	0.5	12
Male	2019	56	0.9	12
Female	2019	80	0.5	12
Female	2019	44	0.8	12
Male	2019	20	0.9	12
Male	2019	48	0.4	12
Male	2019	27	1	12
Female	2019	21	0.7	12
Female	2019	46	0.8	12
Male	2019	26	0.7	12
Male	2019	119	1	12
Female	2019	140	0.6	12
Female	2019	27	0.5	12
Female	2019	45	0.9	12
Male	2019	15	0.7	12
Female	2019	29	0.6	12
Female	2019	15	0.3	12
Male	2019	4	0.4	12
Female	2019	29	0.6	12
Male	2019	28	0.05	12
Male	2019	48	0.7	12
Male	2019	20	0.5	12
Female	2019	48	1	12
Male	2019	28	0.8	12
Male	2019	15	0.7	12
Female	2019	75	0.8	12
Female	2019	14	0.8	12
Male	2019	21	0.6	12
Female	2019	21	0.6	12
Female	2019	49	0.7	12
Female	2019	5	1	12
Female	2019	86	0.5	12
Female	2019	35	0.3	12
Female	2019	79	0.6	12
Female	2019	26	0.4	12
Male	2019	29	0.9	12
Female	2019	48	0.6	12
Female	2019	28	0.4	12
Male	2019	14	0.7	12
Male	2019	148	0.6	12
Female	2019	22	0.6	12
Female	2019	27	0.4	12
Female	2019	23	0.7	12
Female	2019	90	0.6	12
Male	2019	10	0.7	12
Female	2019	48	0.3	12
Male	2019	48	0.8	12
Female	2019	8	1	12
Male	2019	111	0.9	12
Male	2019	74	0.8	7
Male	2019	74	0.8	7
Male	2019	63	1	12
Female	2019	35	0.6	12
Female	2019	28	0.7	12
Male	2019	33	0.7	12
Female	2019	19	0.6	12
Female	2019	147	0.6	12
Male	2019	6	1	12
Female	2019	20	0.7	12
Male	2019	22	1	12
Female	2019	22	0.3	12
Female	2019	20	0.9	12
Male	2019	35		12
Female	2019	32	0.9	12
Male	2019	90	0.6	12
Male	2019	20	0.8	12
Male	2019	22	0.3	12
Female	2019	20	0.8	12
Female	2019	20	0.6	12
Male	2019	22	0.7	12
Male	2019	54	0.8	12
Male	2019	16	0.7	12
Female	2019	36	0.6	12
Female	2019	8	0.8	12
Female	2019	96	0.6	12
Male	2019	12	0.4	12
Female	2019	28	0.7	12
Female	2019	8	0.5	12
Female	2019	26	0.8	12
Male	2019	23	0.5	12
Female	2019	27	0.7	12
Male	2019	23	0.7	12
Female	2019	42	0.3	12
Male	2019	23	0.4	12
Female	2019	54	0.6	12
Female	2019	23	0.7	12
Male	2019	36	0.6	12
Male	2019	2	0.8	12
Female	2019	16	0.6	12
Male	2019	17	0.7	12
Female	2019	17	0.8	12
Female	2019	37	0.9	12
Female	2019	30	0.7	12
Male	2019	27	1	12
Male	2019	63	1	12
Male	2019	170	0.8	12
Male	2019	25	0.8	12
Male	2019	25	0.8	12
Female	2019	24	0.8	12
Female	2019	26	1	12
Female	2019	26	0.6	12
Male	2019	28	0.4	12
Male	2019	24	0.7	12
Male	2019	24	1	12
Male	2019	20	1	12
Female	2019	21	0.5	12
Female	2019	21	0.9	12
Male	2019	22	0.5	12
Male	2019	14	0.5	12
Female	2019	27	0.7	12
Female	2019	13	0.7	12
Female	2019	43	0.6	12
Female	2019	27	0.6	12
Female	2019	27	0.8	12
Male	2019	29	0.3	12
Male	2019	26	1	12
Male	2019	20	0.8	12
Male	2019	20	0.8	12
Female	2019	14	0.65	12
Male	2019	23	0.7	12
Male	2019	23	0.8	12
Female	2019	19	0.6	12
Female	2019	28	1	12
Male	2019	26	0.7	12
Female	2019	34	0.7	12
Female	2019	21	0.5	12
Male	2019	21	1	12
Male	2019	24	0.8	12
Female	2019	15	0.6	12
Male	2019	90	1	12
Female	2019	36	0.7	12
Male	2019	15	0.8	12
Male	2019	6	0.6	12
Male	2019	90	0.8	12
Female	2019	24	0.7	12
Female	2019	65	0.8	12
Male	2019	23	0.8	12
Male	2019	18	0.1	12
Male	2019	18	0.6	12
Male	2019	40	0.7	12
Female	2019	27	0.5	12
Female	2019	31	0.8	12
Female	2019	33	1	12
Male	2019	31	0.7	12
Female	2019	33	0.6	12
Male	2019	48	1	12
Female	2019	53	0.6	12
Male	2019	95	0.5	12
Male	2019	21	0.6	12
Female	2019	21	0.5	12
Male	2019	27	0.8	12
Female	2019	69	0.7	12
Male	2019	29	0.5	12
Female	2019	36	0.7	12
Female	2019	26	0.6	12
Female	2019	20	0.7	12
Female	2019	20	0.7	12
Male	2019	20	0.5	12
Male	2019	36	0.8	12
Male	2019	36	0.5	12
Male	2019	71	0.8	12
Female	2019	30	1	12
Male	2019	20	0.7	12
Female	2019	29	0.6	12
Male	2019	21	0.7	12
Female	2019	40	1	12
Male	2019	19	1	12
Female	2019	21	0.6	12
Female	2019	16	0.4	12
Male	2019	21	0.6	12
Female	2019	105	0.3	12
Female	2019	21	0.4	12
Female	2019	37	0.8	12
Female	2019	9	0.8	12
Male	2019	21	0.4	12
Male	2019	21	0.8	12
Male	2019	23	0.8	12
Male	2019	31	0.7	12
Female	2019	22	0.6	12
Female	2019	69	0.6	12
Male	2019	22	0.8	12
Male	2019	13	0.6	12
Female	2019	2	1	12
Male	2019	26	0.7	12
Male	2019	17	1	12
Male	2019	28	0.1	12
Female	2019	40	0.6	12
Male	2019	47	0.7	12
Female	2019	34	0.5	12
Female	2019	32	0.6	12
Male	2019	12	0.9	12
Male	2019	15	0.5	12
Female	2019	22	0.7	12
Male	2019	49	0.5	12
Female	2019	41	1	12
Male	2019	26	0.7	12
Male	2019	27	0.5	12
Female	2019	27	0.7	12
Female	2019	15	0.7	12
Male	2019	15	0.3	12
Male	2019	49	0.5	12
Male	2019	12	0.8	12
Male	2019	22	0.8	12
Male	2019	21	0.6	12
Female	2019	13	1	12
Female	2019	36	0.6	12
Female	2019	255	1	12
Male	2019	14	0.9	12
Female	2019	28	0.9	12
Male	2019	16	0.7	12
Female	2019	19	0.5	12
Male	2019	85	0.8	12
Female	2019	16	0.8	12
Female	2019	77	0.8	12
Female	2019	28	0.6	12
Male	2019	8	0.7	12
Male	2019	22	0.7	12
Male	2019	8	0.9	12
Female	2019	16	0.9	12
Male	2019	30	0.8	12
Male	2019	16	0.6	12
Male	2019	9	1	12
Male	2019	28	0.9	12
Female	2019	29	0.6	12
Female	2019	14	0.6	12
Female	2019	76	0.4	12
Female	2019	2	1	12
Male	2019	23	0.9	12
Male	2019	23	0.7	12
Male	2019	7	0.8	12
Male	2019	2	1	12
Female	2019	14	1	12
Female	2019	14	1	12
Female	2019	19	0.9	12
Male	2019	19	0.9	12
Female	2019	41	0.5	12
Male	2019	39	0.5	12
Female	2019	6	0.7	12
Female	2019	55	0.7	12
Female	2019	21	0.7	12
Male	2019	8	0.4	12
Male	2019	22	0.3	12
Male	2019	22	0.3	12
Female	2019	22	0.4	12
Female	2019	29	0.7	12
Male	2019	34	0.7	12
Male	2019	29	0.8	12
Male	2019	56	0.5	12
Female	2019	20	0.2	12
Male	2019	22	0.9	12
Female	2019	20	0.6	12
Male	2019	63	0.8	12
Male	2019	19	0.6	12
Female	2019	35	0.65	12
Female	2019	43	0.6	12
Female	2019	23	0.5	12
Female	2019	44	0.9	12
Male	2019	47	1	12
Female	2019	21	0.4	12
Male	2019	68	0.8	12
Female	2019	15	0.9	12
Male	2019	29	0.7	12
Female	2019	7	0.3	12
Female	2019	8	0.8	12
Female	2019	5	0.4	12
Male	2019	6	0.6	12
Male	2019	22	0.9	12
Male	2019	23	0.6	12
Male	2019	3	1	12
Male	2019	29	0.9	12
Female	2019	20	0.7	12
Male	2019	30	0.5	12
Female	2019	128	0.5	12
Male	2019	30	0.7	12
Female	2019	36	0.5	12
Female	2019	14	0.8	12
Female	2019	34	0.7	12
Female	2019	26	1	12
Female	2019	33	0.6	12
Female	2019	33	0.2	12
Male	2019	53	0.5	12
Male	2019	34	0.09	12
Male	2019	15	0.4	12
Female	2019	40	0.8	12
Female	2019	40	0.8	12
Female	2019	27	0.6	12
Female	2019	47	0.9	12
Male	2019	27	0.8	12
Male	2019	27	0.4	12
Male	2019	97	0.7	12
Male	2019	61	1	12
Male	2019	33	0.8	12
Male	2019	33	0.6	12
Female	2019	28	0.8	12
Male	2019	19	0.4	12
Male	2019	20	0.6	12
Male	2019	33	0.4	12
Female	2019	23	0.4	12
Female	2019	19	0.4	12
Female	2019	23	0.4	12
Male	2019	29	0.7	12
Female	2019	23	0.2	12
Male	2019	71	1	12
Male	2019	56	0.4	12
Female	2019	69	1	12
Male	2019	28	0.9	12
Female	2019	168	0.8	12
Male	2019	37	0.8	12
Female	2019	70	0.9	12
Male	2019	28	0.8	12
Female	2019	23	0.9	12
Female	2019	23	0.5	12
Female	2019	23	0.7	12
Female	2019	21	0.9	12
Female	2019	58	0.9	12
Male	2019	35	0.6	12
Female	2019	54	0.8	12
Female	2019	12	0.3	12
Female	2019	22	0.7	12
Male	2019	24	0.6	12
Male	2019	28	0.7	12
Female	2019	50	0.6	12
Female	2019	41	0.6	12
Male	2019	38	0.7	12
Female	2019	21	0.8	12
Female	2019	34	0.7	12
Female	2019	28	0.8	12
Female	2019	24	0.5	12
Male	2019	27	0.6	12
Female	2019	24	1	12
Female	2019	29	0.9	12
Female	2019	7	0.8	12
Female	2019	17	1	12
Female	2019	18	0.6	12
Female	2019	19	0.7	12
Male	2019	25	0.4	12
Female	2019	5	1	12
Male	2019	49	0.3	12
Female	2019	28	0.5	12
Female	2019	73	0.7	12
Male	2019	22	0.4	12
Female	2019	34	0.6	12
Male	2019	6	0.8	12
Male	2019	33	0.8	12
Female	2019	43	0.8	12
Male	2019	34	0.4	12
Female	2019	21	0.7	12
Female	2019	1	0.7	12
Female	2019	8	0.4	12
Female	2019	8	0.6	12
Male	2019	29	1	13
Female	2019	5	0.7	12
Female	2019	18	0.5	12
Female	2019	17	0.7	12
Female	2019	49	0.9	12
Female	2019	25	0.6	12
Male	2019	35	0.8	12
Male	2019	40	0.8	12
Male	2019	56	0.3	12
Female	2019	24	1	12
Female	2019	34	0.7	12
Female	2019	15	0.3	12
Female	2019	5	0.5	8
Female	2019	15	1	12
Female	2019	18	0.3	12
Female	2019	28	0.7	12
Female	2019	62	0.5	12
Female	2019	8	0.7	12
Female	2019	15	0.6	12
Female	2019	4	0.7	12
Female	2019	4	0.7	12
Female	2019	42	0.9	12
Female	2019	37	0.7	12
Female	2019	29	0.9	12
Female	2019	23	0.6	12
Female	2019	22	0.8	12
Female	2019	33	0.7	12
Female	2019	0	0.5	12
Female	2019	126	0.5	12
Female	2019	77	0.7	12
Female	2019	50	0.5	12
Male	2019	23	0.5	12
Female	2019	63	0.7	12
Male	2019	62	0.2	12
Male	2019	33	0.7	12
Female	2019	63	0.9	12
Male	2019	63	0.8	12
Female	2019	7	0.6	12
Male	2019	42	0.6	12
Female	2019	43	0.8	12
Female	2019	16	0.6	12
Male	2019	33	0.8	10
Male	2019	15	0.9	12
Female	2019	21	0.9	12
Male	2019	36	0.8	12
Male	2019	48	0.4	12
Female	2019	30	0.6	12
Female	2019	155	0.5	12
Female	2019	34	1	12
Male	2019	43	1	12
Female	2019	28	0.6	12
Female	2019	15	1	12
Male	2019	85	0.8	12
Female	2019	128	0.8	12
Female	2019	78	0.8	12
Male	2019	58	0.5	12
Female	2019	38	0.7	12
Female	2019	32	0.7	12
Female	2019	26	0.7	12
Female	2019	33	0.5	12
Male	2019	50	0.7	12
Female	2019	57	1	12
Female	2019	39	0.7	12
Female	2019	98	1	12
Female	2019	95	1	12
Female	2019	44	0.6	12
Male	2019	63	1	12
Female	2019	51	0.8	12
Female	2019	44	1	12
Male	2019	91	0.7	12
Male	2019	16	0.8	12
Female	2019	34	0.6	12
Female	2019	27	0.8	12
Female	2019	40	0.3	12
Female	2019	27	0.6	12
Female	2019	86	0.4	12
Male	2019	37	0.5	12
Male	2019	34	1	12
Male	2019	28	0.6	12
Male	2019	51	0.7	12
Male	2019	47	0.7	12
Female	2019	54	0.5	12
Male	2019	28	0.6	12
Male	2019	8	1	12
Female	2019	23	0.8	12
Female	2019	29	0.8	12
Male	2019	33	1	12
Female	2019	6	0.7	12
Female	2019	30	0.6	12
Male	2019	6	0.8	12
Female	2019	30	0.4	12
Female	2019	55	0.7	12
Male	2019	34	0.9	12
Female	2019	212	1	12
Female	2019	35	0.6	12
Male	2019	43	0.5	12
Male	2019	31	0.7	12
Female	2019	22	0.3	12
Female	2019	69	0.9	12
Female	2019	30	0.4	12
Male	2019	24	0.9	12
Male	2019	55	0.6	12
Male	2019	49	0.7	12
Female	2019	35	0.3	12
Male	2019	131	0.8	12
Male	2019	33	0.7	12
Female	2019	32	0.4	12
Female	2019	21	0.7	12
Female	2019	32	0.5	12
Male	2019	32	1	12
Male	2019	5	0.7	12
Female	2019	46	0.7	12
Male	2019	64	0.16	12
Female	2019	21	0.7	12
Female	2019	13	0.4	12
Female	2019	53	0.7	12
Female	2019	36	0.4	12
Male	2019	36	0.6	12
Female	2019	99	0.8	12
Male	2019	28	0.6	12
Female	2019	25	0.6	12
Female	2019	22	0.7	12
Male	2019	3	0.7	12
Male	2019	43	1	12
Male	2019	63	0.7	12
Female	2019	27	0.6	12
Male	2019	31	0.9	12
Female	2019	34	0.7	12
Female	2019	56	1	12
Female	2019	48	0.9	12
Female	2019	99	1	12
Female	2019	22	0.8	12
Female	2019	29	0.6	12
Female	2019	32	0.8	8
Male	2019	40	0.7	12
Male	2019	35	0.9	12
Female	2019	45	0.3	12
Female	2019	39	0.4	12
Female	2019	28	0.7	12
Female	2019	19	0.01	12
Female	2019	40	0.9	12
Male	2019	11	0.5	12
Female	2019	14	0.7	12
Female	2019	41	0.7	12
Female	2019	28	0.7	12
Male	2019	28	0.5	12
Male	2019	13	0.7	12
Female	2019	29	0.7	12
Female	2019	28	0.3	12
Female	2019	11	0.8	12
Male	2019	35	1	12
Female	2019	91	0.7	12
Male	2019	7	0.8	12
Female	2019	8	0.8	12
Female	2019	33	0.7	12
Male	2019	49	1	12
Female	2019	7	0.8	12
Female	2019	28	0.5	12
Female	2019	154	0.6	12
Female	2019	65	0.56	12
Female	2019	36	0.6	12
Female	2019	41	0.7	12
Male	2019	42	0.8	12
Male	2019	30	0.8	12
Female	2019	20	0.7	12
Male	2019	5	0.6	12
Male	2019	13	0.9	12
Female	2019	36	0.9	12
Female	2019	177	0.9	12
Male	2019	33	0.8	12
Female	2019	58	0.6	12
Female	2019	48	0.6	12
Male	2019	15	0.5	12
Female	2019	44	0.4	12
Female	2019	14	0.3	12
Male	2019	66	0.7	12
Female	2019	156	1	12
Male	2019	16	0.8	12
Female	2019	157	0.8	12
Female	2019	36	1	12
Male	2019	49	0.6	12
Female	2019	13	0.5	12
Female	2019	16	0.6	12
Male	2019	31	0.63	12
Male	2019	10	0.4	12
Male	2019	10	0.6	12
Male	2019	20	1	12
Male	2019	20	1	12
Female	2019	26	0.01	12
Female	2019	34	0.25	12
Male	2019	10	0.2	12
Male	2019	53	0.7	12
Female	2019	11	0.6	12
Female	2019	14	0.6	12
Female	2019	15	0.7	12
Female	2019	21	0.7	12
Male	2019	35	0.5	12
Female	2019	33	1	12
Female	2019	48	0.7	12
Male	2019	5	0.8	12
Male	2019	26	0.8	12
Male	2019	11	0.5	12
Male	2019	27	1	12
Male	2019	6	0.5	12
Female	2019	30	0.9	12
Male	2019	15	1	12
Female	2019	103	0.3	12
Female	2019	55	0.6	12
Male	2019	19	0.9	12
Female	2019	47	0.6	12
Female	2019	44	0.8	12
Male	2019	77	0.9	12
Male	2019	82	0.9	12
Female	2019	56	0.5	12
Female	2019	44	0.8	12
Female	2019	21	0.3	12
Male	2019	29	1	12
Male	2019	52	0.7	12
Male	2019	50	1	12
Female	2019	37	0.7	12
Male	2019	17	0.4	12
Female	2019	28	0.8	12
Male	2019	29	1	12
Male	2019	37	0.8	12
Female	2019	128	0.8	12
Female	2019	37	0.5	12
Female	2019	31	0.9	12
Male	2019	98	0.8	12
Male	2019	98	0.7	12
Female	2019	12	0.8	12
Male	2019	12	0.5	12
Female	2019	12	0.5	12
Male	2019	60	0.6	12
Female	2019	41	0.25	12
Female	2019	5	0.7	12
Female	2019	13	0.8	12
Female	2019	13	1	12
Male	2019	40	0.5	12
Female	2019	18	0.6	12
Male	2019	15	0.5	12
Male	2019	12	0.8	12
Female	2019	21	0.6	12
Female	2019	13	0.9	12
Female	2019	13	0.5	12
Male	2019	18	0.5	12
Male	2019	13	0.7	12
Female	2019	11	0.5	12
Male	2019	19	0.7	12
Male	2019	56	0.6	12
Male	2019	23	0.7	12
Female	2019	64	0.8	12
Male	2019	47	0.8	12
Female	2019	7	0.6	12
Male	2019	14	0.9	12
Female	2019	56	0.7	12
Male	2019	56	1	12
Male	2019	15	0.4	12
Female	2019	47	1	12
Female	2019	28	0.9	12
Female	2019	54	0.7	12
Male	2019	56	0.8	12
Male	2019	22	0.7	12
Female	2019	8	0.5	12
Female	2019	19	0.7	12
Female	2019	110	0.3	12
Female	2019	54	0.6	12
Female	2019	63	0.5	12
Male	2019	8	0.4	12
Male	2019	77	1	12
Female	2019	48	0.8	12
Female	2019	43	0.8	12
Female	2019	50	1	12
Female	2019	30	0.6	12
Female	2019	15	0.8	12
Female	2019	44	0.8	12
Male	2019	24	0.4	12
Male	2019	44	0.8	12
Female	2019	44	0.5	12
Female	2019	13	0.8	12
Female	2019	20	0.7	12
Female	2019	31	0.7	12
Male	2019	11	0.8	12
Male	2019	89	1	12
Male	2019	21	0.6	12
Female	2019	28	0.7	12
Female	2019	13	0.6	12
Female	2019	7	0.4	12
Male	2019	19	0.5	12
Female	2019	20	0.8	12
Male	2019	12	0.5	12
Female	2019	5	0.8	12
Male	2019	50	0.6	12
Male	2019	56	1	12
Female	2019	20	0.52	12
Male	2019	12	0.9	12
Male	2019	12	0.6	12
Female	2019	1	0.5	12
Female	2019	50	0.7	12
Female	2019	57	0.8	12
Female	2019	27	0.6	12
Female	2019	19	0.7	12
Female	2019	21	0.8	12
Female	2019	21	0.8	12
Male	2019	86	0.9	12
Female	2019	26	1	12
Male	2019	82	0.8	10
Male	2019	18	0.8	12
Female	2019	10	0.7	12
Female	2019	14	0.6	12
Female	2019	18	0.7	12
Male	2019	68	0.3	12
Female	2019	38	0.8	12
Female	2019	1	0.2	12
Male	2019	14	0.9	12
Female	2019	12	0.5	12
Male	2019	54	0.9	12
Female	2019	19	0.8	12
Male	2019	13	0.7	12
Female	2019	49	0.7	12
Male	2019	14	0.7	12
Male	2019	25	0.4	12
Male	2019	57	0.7	12
Female	2019	58	0.8	12
Female	2019	33	0.7	12
Male	2019	30	0.6	12
Female	2019	21	0.6	12
Male	2019	33	0.7	12
Male	2019	29	0.2	12
Female	2019	20	1	12
Female	2019	28	1	12
Female	2019	33	0.6	12
Male	2019	12	0.6	12
Female	2019	82	1	12
Male	2019	33	0.6	12
Female	2019	21	0.5	12
Male	2019	35	0.5	12
Female	2019	13	0.4	12
Female	2019	31	0.4	12
Female	2019	17	0.7	12
Male	2019	25	0.6	12
Female	2019	33	0.8	12
Female	2019	38	0.05	12
Female	2019	19	0.5	12
Male	2019	20	0.7	12
Female	2019	26	0.8	12
Female	2019	20	1	12
Male	2019	27	0.7	12
Female	2019	21	0.6	12
Female	2019	27	1	12
Male	2019	20	0.8	12
Female	2019	16	0.3	12
Male	2019	154	0.9	12
Female	2019	35	1	12
Female	2019	28	0.5	12
Female	2019	9	0.6	12
Male	2019	83	1	12
Male	2019	30	0.7	12
Male	2019	29	0.6	12
Male	2019	17	0.6	12
Male	2019	65	0.7	12
Male	2019	8	1	12
Female	2019	16	1	12
Male	2019	17	1	12
Male	2019	21	0.4	12
Male	2019	160	0.9	12
Male	2019	28	0.7	12
Female	2019	44	0.8	12
Female	2019	42	0.7	12
Female	2019	58	0.7	12
Female	2019	28	0.5	12
Female	2019	29	0.6	12
Female	2019	14	0.2	12
Female	2019	26	0.5	12
Male	2019	14	0.9	12
Female	2019	7	0.9	12
Female	2019	14	0.9	12
Female	2019	14	0.9	12
Female	2019	42	0.8	12
Male	2019	17	0.7	12
Male	2019	7	0.7	12
Male	2019	32	0.9	12
Female	2019	8	0.8	12
Female	2019	5	0.6	12
Male	2019	7	0.5	12
Male	2019	7	0.7	12
Male	2019	1	0.7	12
Male	2019	9	1	12
Male	2019	26	0.6	12
Female	2019	63	0.7	12
Female	2019	9	0.6	12
Female	2019	7	0.5	12
Male	2019	12	0.9	12
Female	2019	7	0.6	12
Male	2019	34	0.7	12
Female	2019	6	1	12
Female	2019	36	0.9	12
Male	2019	8	0.5	12
Female	2019	47	0.6	12
Male	2019	56	0.6	12
Female	2019	35	0.6	12
Female	2019	33	0.4	12
Female	2019	8	0.9	12
Male	2019	30	0.3	12
Female	2019	21	0.8	12
Male	2019	15	0.6	12
Female	2019	15	0.9	12
Male	2019	25	0.7	12
Male	2019	15	0.8	12
Male	2019	33	0.8	12
Female	2019	29	0.3	12
Male	2019	12	0.6	12
Female	2019	12	0.6	12
Male	2019	64	0.6	12
Female	2019	17	0.8	12
Female	2019	10	0.6	12
Female	2019	10	0.9	12
Female	2019	17	0.6	12
Female	2019	43	0.6	12
Male	2019	14	0.8	12
Male	2019	14	0.5	12
Female	2019	20	0.8	12
Female	2019	3	0.9	12
Male	2019	21	1	12
Male	2019	24	0.9	12
Male	2019	42	0.3	12
Female	2019	52	0.8	12
Female	2019	31	0.7	12
Female	2019	15	1	12
Male	2019	22	0.6	12
Female	2019	28	0.7	12
Male	2019	15	0.8	12
Female	2019	35	0.4	12
Female	2019	15	0.6	12
Male	2019	20	1	12
Male	2019	1	1	12
Male	2019	37	0.6	12
Male	2019	37	0.6	12
Female	2019	30	0.6	12
Female	2019	33	0.4	12
Female	2019	26	0.9	12
Female	2019	219	1	12
Female	2019	50	0.9	12
Male	2019	22	0.6	12
Male	2019	16	1	12
Male	2019	23	1	12
Male	2019	30	0.7	12
Male	2019	15	0.7	12
Female	2019	47	0.4	12
Male	2019	87	0.8	12
Female	2019	21	0.4	12
Male	2019	21	0.9	12
Female	2019	27	0.7	12
Female	2019	24	0.4	12
Female	2019	126	1	12
Male	2019	15	0.6	12
Female	2019	16	0.3	12
Male	2019	26	0.4	12
Female	2019	48	0.6	12
Female	2019	80	1	12
Male	2019	46	0.6	12
Female	2019	59	0.9	12
Female	2019	35	0.6	12
Male	2019	105	0.9	12
Female	2019	34	0.6	12
Male	2019	40	0.6	12
Male	2019	34	0.4	12
Female	2019	46	0.9	12
Female	2019	29	0.8	12
Male	2019	67	0.05	12
Male	2019	33	0.5	12
Male	2019	43	1	12
Female	2019	29	0.4	12
Male	2019	32	0.4	12
Female	2019	53	0.7	12
Female	2019	26	0.7	12
Female	2019	36	0.2	12
Female	2019	42	0.4	12
Female	2019	61	0.4	12
Female	2019	126	0.7	12
Male	2019	58	0.7	12
Female	2019	44	0.3	12
Female	2019	29	0.6	12
Female	2019	29	0.9	12
Male	2019	54	0.7	12
Female	2019	29	0.4	12
Male	2019	36	0.7	12
Female	2019	36	0.8	12
Female	2019	43	0.8	12
Male	2019	45	1	12
Male	2019	87	0.6	12
Female	2019	36	0.7	12
Female	2019	55	1	12
Male	2019	31	1	12
Male	2019	42	0.9	12
Male	2019	46	1	12
Female	2019	7	0.5	12
Female	2019	35	0.7	12
Female	2019	52	0.9	12
Female	2019	42	0.6	12
Male	2019	19	0.5	12
Male	2019	40	0.4	12
Male	2019	28	0.5	12
Female	2019	35	0.05	12
Male	2019	34	0.4	12
Male	2019	39	0.9	12
Male	2019	48	1	12
Male	2019	41	0.8	1
Male	2019	41	0.8	1
Female	2019	49	0.4	12
Male	2019	74	0.05	12
Female	2019	39	0.6	12
Male	2019	30	0.8	12
Female	2019	30	0.5	12
Female	2019	61	0.4	12
Male	2019	26	1	12
Female	2019	33	0.4	12
Female	2019	33	0.6	12
Female	2019	33	0.6	12
Female	2019	51	0.3	12
Male	2019	36	0.5	12
Male	2019	27	0.9	12
Male	2019	28	1	12
Female	2019	27	0.4	12
Male	2019	31	0.6	12
Female	2019	14	0.5	12
Female	2019	35	0.5	12
Female	2019	66	0.7	12
Male	2019	35	0.5	12
Female	2019	63	0.5	12
Female	2019	32	0.7	12
Female	2019	27	0.6	12
Female	2019	32	0.4	12
Male	2019	32	0.5	12
Male	2019	41	0.4	12
Female	2019	39	0.3	12
Female	2019	39	0.6	12
Female	2019	39	0.6	12
Female	2019	46	0.6	12
Male	2019	28	0.3	12
Female	2019	28	1	12
Female	2019	28	0.6	12
Male	2019	22	0.8	12
Female	2019	1	0.8	12
Female	2019	106	0.8	12
Male	2019	35	0.8	12
Male	2019	0	1.2	12
Male	2019	33	0.8	12
Male	2019	64	0.6	12
Female	2019	43	0.6	12
Male	2019	57	1	12
Female	2019	166	0.5	12
Male	2019	17	1	12
Female	2019	16	0.7	12
Male	2019	43	0.9	12
Male	2019	13	0.6	12
Female	2019	35	0.63	12
Male	2019	34	0.6	12
Male	2019	57	1	12
Female	2019	66	0.8	12
Female	2019	58	0.8	12
Male	2019	13	0.4	12
Female	2019	41	0.7	12
Female	2019	86	0.6	12
Female	2019	42	0.4	12
Female	2019	42	0.4	12
Male	2019	26	1	12
Male	2019	34	1	12
Female	2019	54	0.6	12
Male	2019	56	0.5	12
Male	2019	38	0.6	12
Male	2019	39	1	1
Female	2019	40	0.8	12
Female	2019	27	0.4	12
Female	2019	14	0.7	12
Female	2019	39	0.7	12
Female	2019	34	0.6	12
Male	2019	39	0.5	12
Male	2019	35	0.3	12
Male	2019	29	0.8	12
Male	2019	12	0.9	12
Female	2019	25	0.9	12
Male	2019	8	0.7	1
Female	2019	35	0.6	12
Male	2019	22	0.6	12
Male	2019	22	0.7	12
Female	2019	6	0.8	12
Male	2019	8	0.5	12
Male	2019	18	0.8	12
Male	2019	23	0.7	12
Female	2019	16	0.7	12
Male	2019	16	1	12
Female	2019	41	0.5	12
Male	2019	49	0.5	12
Male	2019	21	0.9	12
Male	2019	44	0.7	12
Female	2019	85	0.5	12
Male	2019	44	0.7	12
Female	2019	56	0.7	12
Female	2019	117	0.16	12
Male	2019	19	0.6	12
Male	2019	9	1	12
Female	2019	23	0.7	12
Male	2019	6	0.9	12
Female	2019	66	1	12
Female	2019	66	0.6	12
Male	2019	115	1	12
Female	2019	48	0.7	12
Female	2019	23	0.7	12
Female	2019	16	0.7	12
Male	2019	6	0.8	12
Female	2019	20	0.5	12
Female	2019	12	0.6	12
Male	2019	53	0.7	12
Male	2019	63	0.5	12
Male	2019	14	0.5	12
Male	2019	68	0.8	12
Male	2019	24	0.7	12
Female	2019	20	0.7	12
Female	2019	6	0.9	12
Female	2019	15	1	12
Female	2019	15	0.8	12
Male	2019	25	0.8	12
Female	2019	20	0.4	12
Male	2019	15	0.7	1
Female	2019	32	0.9	12
Male	2019	29	0.7	12
Female	2019	13	0.8	12
Male	2019	29	0.6	12
Male	2019	25	0.7	12
Male	2019	13	0.7	12
Male	2019	7	0.6	12
Male	2019	26	0.7	12
Male	2019	30	0.7	12
Female	2019	23	0.7	12
Male	2019	47	0.7	12
Female	2019	8	0.8	12
Female	2019	56	0.6	12
Male	2019	36	0.6	12
Female	2019	16	0.5	12
Male	2019	56	0.5	12
Male	2019	51	0.7	12
Female	2019	14	0.3	12
Female	2019	15	0.9	12
Female	2019	100	1	12
Female	2019	136	1	12
Male	2019	83	0.8	12
Female	2019	63	0.6	12
Female	2019	30	0.7	12
Male	2019	15	1	12
Female	2019	49	0.8	12
Male	2019	71	1	12
Female	2019	57	0.7	12
Female	2019	11	0.7	12
Female	2019	19	0.6	12
Male	2019	28	0.7	12
Male	2019	31	0.9	12
Male	2019	32	0.8	12
Male	2019	60	0.7	12
Female	2019	19	0.5	12
Male	2019	31	0.8	12
Female	2019	22	0.7	12
Female	2019	69	0.6	12
Female	2019	71	0.3	1
Male	2019	14	0.5	12
Female	2019	12	0.7	12
Male	2019	12	0.7	12
Male	2019	32	0.6	12
Male	2019	32	0.7	12
Female	2019	20	0.5	12
Female	2019	20	1	12
Female	2019	54	0.6	12
Male	2019	20	0.5	12
Female	2019	1	0.8	12
Female	2019	77	1	12
Male	2019	33	1	12
Female	2019	79	1	12
Female	2019	9	1	12
Female	2019	68	0.8	12
Female	2019	182	0.6	12
Female	2019	99	0.6	12
Male	2019	19	0.9	12
Female	2019	28	1	12
Female	2019	21	0.4	12
Male	2019	16	0.5	12
Male	2019	16	0.3	12
Female	2019	16	0.9	12
Female	2019	14	0.2	12
Female	2019	13	0.5	12
Female	2019	13	1	12
Male	2019	9	0.9	12
Female	2019	77	0.3	1
Male	2019	7	0.4	12
Female	2019	18	0.7	12
Female	2019	18	0.7	12
Female	2019	31	0.7	12
Female	2019	73	0.7	12
Female	2019	20	0.7	12
Female	2019	26	0.5	12
Male	2019	38	0.8	12
Male	2019	132	0.8	12
Female	2019	15	1	12
Female	2019	9	1	12
Female	2019	23	0.5	12
Male	2019	9	0.8	12
Female	2019	23	0.8	12
Female	2019	77	0.6	12
Female	2019	23	0.3	12
Female	2019	91	0.6	12
Female	2019	124	0.7	12
Male	2019	8	0.8	12
Female	2019	20	0.8	12
Male	2019	41	1	12
Female	2019	77	0.8	12
Male	2019	14	0.3	12
Male	2019	272	0.7	12
Male	2019	24	0.5	12
Female	2019	28	0.3	12
Female	2019	41	0.7	12
Female	2019	94	0.8	12
Male	2019	66	0.8	12
Female	2019	21	0.9	12
Female	2019	37	0.9	12
Male	2019	23	0.6	12
Male	2019	9	0.8	12
Female	2019	31	0.7	12
Male	2019	58	0.8	12
Female	2019	23	1	12
Female	2019	26	0.3	12
Female	2019	8	0.03	12
Male	2019	21	0.6	12
Female	2019	85	0.5	12
Male	2019	27	0.4	12
Female	2019	196	0.6	12
Female	2019	29	0.8	12
Female	2019	16	0.7	12
Female	2019	35	0.3	12
Female	2019	77	1	12
Female	2019	37	1	12
Female	2019	15	1	12
Female	2019	17	0.7	12
Male	2019	17	0.4	12
Male	2019	34	0.6	12
Male	2019	139	0.8	12
Female	2019	126	0.63	12
Female	2019	64	0.9	12
Male	2019	16	0.8	12
Female	2019	101	0.8	12
Female	2019	78	1	12
Female	2019	17	0.9	12
Male	2019	2	0.6	12
Female	2019	27	0.25	12
Male	2019	82	0.4	12
Male	2019	112	0.4	12
Male	2019	87	0.6	12
Female	2019	52	0.8	12
Male	2019	19	0.9	12
Female	2019	45	0.7	12
Male	2019	26	0.8	12
Female	2019	36	1	12
Male	2019	69	0.8	12
Male	2019	139	0.8	12
Male	2019	139	0.8	12
Female	2019	20	0.3	12
Male	2019	99	0.9	12
Female	2019	22	0.9	12
Male	2019	33	0.7	12
Male	2019	36	0.6	12
Female	2019	82	0.7	12
Female	2019	75	0.5	12
Male	2019	19	0.8	12
Male	2019	1	0.9	12
Female	2019	35	0.8	12
Male	2019	28	1	12
Male	2019	9	0.7	12
Male	2019	2	0.9	12
Female	2019	36	0.7	12
Female	2019	36	1	12
Female	2019	37	0.5	12
Female	2019	28	0.4	12
Female	2019	100	0.7	12
Female	2019	16	0.7	12
Female	2019	29	1	12
Female	2019	33	0.6	12
Female	2019	12	0.7	12
Female	2019	37	0.5	12
Female	2019	37	0.3	12
Female	2019	8	0.6	12
Female	2019	104	0.7	12
Female	2019	23	0.7	12
Female	2019	28	0.6	12
Male	2019	75	0.5	12
Male	2019	34	0.9	12
Male	2019	21	0.8	12
Male	2019	39	0.4	12
Female	2019	91	0.8	12
Female	2019	69	0.8	12
Male	2019	34	0.8	12
Female	2019	34	0.5	12
Female	2019	33	0.6	12
Male	2019	26	1	12
Male	2019	26	0.8	12
Male	2019	120	0.4	12
Male	2019	34	0.8	12
Female	2019	14	0.8	12
Female	2019	26	0.8	12
Male	2019	39	0.6	12
Female	2019	13	0.8	12
Male	2019	43	0.6	12
Male	2019	26	1	12
Female	2019	25	0.6	12
Female	2019	39	0.6	12
Female	2019	20	0.5	12
Female	2019	25	0.8	12
Female	2019	149	0.7	12
Female	2019	40	0.9	12
Male	2019	26	1	12
Female	2019	176	0.5	12
Female	2019	22	0.9	12
Female	2019	27	0.8	12
Male	2019	30	0.7	12
Female	2019	30	0.7	12
Female	2019	106	0.8	12
Female	2019	23	0.6	12
Female	2019	14	0.5	12
Female	2019	26	1	12
Female	2019	21	0.5	12
Female	2019	6	0.8	12
Female	2019	23	0.8	12
Female	2019	8	0.6	12
Female	2019	13	0.7	12
Female	2019	93	0.9	12
Female	2019	140	0.63	12
Female	2019	17	0.7	12
Female	2019	27	1	12
Female	2019	44	0.5	12
Male	2019	101	0.6	12
Male	2019	41	0.9	12
Male	2019	82	0.5	12
Male	2019	28	0.8	12
Male	2019	96	0.6	12
Male	2019	46	0.4	12
Female	2019	4	0.5	12
Female	2019	41	0.5	12
Female	2019	4	0.7	12
Female	2019	20	0.5	12
Female	2019	19	0.6	12
Female	2019	19	0.6	12
Male	2019	64	0.7	12
Female	2019	102	1	12
Male	2019	36	0.5	12
Male	2019	46	0.6	12
Male	2019	20	0.7	12
Female	2019	43	0.7	12
Female	2019	32	0.6	12
Female	2019	28	0.6	12
Female	2019	29	0.9	12
Female	2019	183	0.5	12
Female	2019	48	0.8	12
Male	2019	299	1	12
Male	2019	23	0.7	12
Female	2019	50	0.6	12
Female	2019	44	0.7	12
Female	2019	50	0.7	12
Male	2019	29	0.6	12
Male	2019	33	0.7	12
Female	2019	30	0.7	12
Female	2019	118	0.7	12
Female	2019	48	1	12
Male	2019	8	1	12
Male	2019	36	0.8	12
Female	2019	33	0.7	12
Male	2019	114	0.7	12
Female	2019	114	0.7	12
Female	2019	9	0.9	12
Male	2019	37	0.25	12
Male	2019	29	0.7	12
Female	2019	9	0.8	12
Male	2019	42	1	12
Male	2019	21	0.8	12
Male	2019	49	0.8	12
Female	2019	37	1	12
Male	2019	185	1	12
Female	2019	90	0.7	12
Male	2019	125	1	12
Female	2019	52	0.5	12
Female	2019	27	0.7	12
Female	2019	21	1	12
Male	2019	11	1	12
Male	2019	26	0.6	12
Female	2019	11	0.5	12
Female	2019	17	0.5	12
Female	2019	11	0.5	12
Female	2019	38	0.8	12
Female	2019	35	0.6	12
Male	2019	22	0.7	12
Female	2019	7	1	12
Female	2019	26	0.6	12
Female	2019	27	0.4	12
Female	2019	12	0.7	12
Female	2019	36	0.3	12
Female	2019	50	0.6	12
Female	2019	12	0.8	12
Male	2019	48	0.8	12
Female	2019	12	0.5	12
Female	2019	35	0.6	12
Male	2019	12	0.8	12
Male	2019	22	0.7	12
Male	2019	37	0.7	12
Male	2019	2	0.5	12
Male	2019	22	0.6	12
Female	2019	19	0.5	12
Male	2019	41	0.8	12
Male	2019	44	0.7	12
Female	2019	29	0.6	12
Female	2019	36	1	12
Male	2019	36	0.6	12
Male	2019	231	0.7	12
Male	2019	121	0.7	12
Female	2019	154	0.7	12
Male	2019	21	1	12
Male	2019	61	0.6	12
Male	2019	37	1	12
Female	2019	58	0.5	12
Female	2019	22	0.6	12
Female	2019	21	0.6	12
Female	2019	71	0.7	12
Female	2019	22	0.8	12
Female	2019	31	0.7	12
Male	2019	45	0.8	12
Male	2019	27	0.6	12
Male	2019	23	0.5	12
Male	2019	22	0.3	12
Female	2019	20	0.5	12
Female	2019	55	0.5	12
Female	2019	26	0.7	12
Male	2019	7	0.5	12
Male	2019	110	1	12
Female	2019	32	0.5	12
Female	2019	46	1	12
Male	2019	28	0.7	12
Female	2019	33	0.8	12
Female	2019	28	0.7	12
Male	2019	27	0.7	12
Female	2019	29	0.6	12
Female	2019	43	0.01	12
Female	2019	19	0.7	12
Male	2019	47	0.8	12
Female	2019	19	0.5	12
Male	2019	15	0.6	12
Female	2019	20	0.6	12
Male	2019	43	0.7	12
Female	2019	21	0.6	12
Female	2019	20	0.6	12
Female	2019	19	0.8	12
Female	2019	161	0.7	12
Male	2019	16	0.6	12
Male	2019	22	0.5	12
Female	2019	56	0.4	12
Male	2019	23	0.8	12
Male	2019	30	0.7	12
Female	2019	22	0.4	12
Female	2019	64	0.7	12
Male	2019	47	0.7	12
Male	2019	21	0.4	12
Female	2019	62	1	12
Female	2019	21	0.6	12
Male	2019	51	0.25	12
Female	2019	51	0.5	12
Female	2019	33	0.4	12
Female	2019	44	0.7	12
Female	2019	63	0.8	12
Male	2019	9	0.4	12
Female	2019	28	0.6	12
Male	2019	14	0.7	12
Female	2019	28	0.6	12
Female	2019	36	0.8	12
Female	2019	52	0.7	12
Female	2019	78	0.7	12
Female	2019	65	0.6	12
Male	2019	93	1	12
Male	2019	72	0.9	12
Female	2019	22	0.6	12
Male	2019	52	0.7	12
Female	2019	26	0.8	12
Female	2019	20	1	12
Female	2019	33	0.7	12
Male	2019	25	1	12
Female	2019	10	0.5	12
Female	2019	67	0.8	12
Female	2019	24	0.7	12
Male	2019	26	1	12
Male	2019	26	1	12
Male	2019	60	0.7	12
Male	2019	5	0.7	12
Female	2019	1	0.7	12
Male	2019	1	1	12
Female	2019	40	0.8	12
Male	2019	71	1	12
Female	2019	35	0.8	12
Male	2019	5	0.6	12
Male	2019	29	0.5	12
Female	2019	22	0.6	12
Female	2019	29	0.4	12
Female	2019	110	0.7	12
Female	2019	54	1	12
Male	2019	42	0.8	12
Male	2019	26	0.7	12
Male	2019	54	0.7	12
Female	2019	28	0.5	12
Female	2019	28	0.8	12
Female	2019	22	0.6	12
Male	2019	38	0.7	12
Male	2019	28	0.6	12
Female	2019	23	0.7	12
Female	2019	59	0.7	12
Female	2019	34	0.5	12
Female	2019	43	0.8	12
Male	2019	29	1	12
Female	2019	23	0.7	12
Female	2019	24	0.6	12
Male	2019	60	0.6	12
Female	2019	39	0.7	12
Female	2019	7	0.7	12
Female	2019	33	1	12
Male	2019	31	0.7	12
Male	2019	31	1	12
Male	2019	26	0.7	12
Female	2019	74	0.8	12
Male	2019	26	0.6	12
Male	2019	33	0.9	12
Male	2019	12	0.7	12
Female	2019	29	0.7	12
Female	2019	46	0.7	12
Female	2019	27	0.6	12
Female	2019	33	0.8	12
Female	2019	4	0.8	12
Male	2019	22	0.7	12
Female	2019	14	0.8	12
Male	2019	22	1	12
Female	2019	27	0.6	12
Female	2019	29	0.7	12
Female	2019	1	0.8	12
Female	2019	13	0.6	12
Female	2019	36	0.9	12
Female	2019	35	0.8	12
Male	2019	35	0.9	12
Female	2019	29	0.7	12
Male	2019	28	0.3	12
Female	2019	16	0.6	12
Male	2019	16	0.7	12
Female	2019	65	0.8	12
Male	2019	23	0.4	12
Male	2019	2	0.4	12
Female	2019	30	0.6	12
Female	2019	6	1	12
Female	2019	24	0.65	12
Male	2019	2	0.5	12
Female	2019	24	0.5	12
Male	2019	34	0.8	12
Female	2019	28	0.8	12
Male	2019	33	0.7	12
Male	2019	40	0.8	12
Male	2019	3	1	12
Female	2019	34	0.4	12
Male	2019	35	0.05	12
Female	2019	40	0.6	12
Male	2019	29	0.7	12
Female	2019	11	0.8	12
Female	2019	11	0.7	12
Female	2019	53	0.7	12
Male	2019	29	0.8	12
Female	2019	54	0.8	12
Female	2019	48	0.6	12
Female	2019	35	0.4	12
Male	2019	21	1	12
Female	2019	27	0.6	12
Female	2019	15	0.6	12
Female	2019	5	0.9	12
Male	2019	2	0.8	12
Female	2019	22	0.6	12
Male	2019	22	1	12
Female	2019	15	0.5	12
Female	2019	76	1	12
Female	2019	23	0.3	12
Male	2019	30	1	12
Male	2019	36	0.5	12
Female	2019	68	0.6	12
Male	2019	35	0.7	12
Male	2019	13	0.9	12
Male	2019	30	1	12
Female	2019	66	0.8	12
Female	2019	79	1	12
Male	2019	42	0.6	12
Female	2019	36	0.9	12
Male	2019	30	1	12
Male	2019	36	0.3	12
Male	2019	30	0.4	12
Male	2019	9	0.5	12
Male	2019	28	0.6	12
Male	2019	27	0.9	12
Female	2019	53	0.7	12
Male	2019	47	0.8	12
Female	2019	40	1	12
Male	2019	41	0.8	12
Female	2019	69	0.5	12
Female	2019	35	0.8	12
Female	2019	36	0.6	12
Male	2019	36	0.8	12
Female	2019	28	0.6	12
Female	2019	28	0.7	12
Male	2019	46	0.7	12
Male	2019	36	0.8	12
Female	2019	21	0.6	12
Male	2019	22	1	99
Male	2019	22	1	99
Female	2019	8	0.7	12
Female	2019	8	0.7	12
Female	2019	8	0.7	12
Female	2019	28	0.7	12
Female	2019	79	0.9	12
Female	2019	86	0.8	12
Female	2019	30	0.6	12
Female	2019	21	0.8	12
Female	2019	16	0.7	12
Male	2019	15	0.4	12
Male	2019	16	0.8	12
Male	2019	125	0.7	12
Female	2019	15	0.8	12
Female	2019	48	1	12
Female	2019	27	0.9	12
Female	2019	16	0.8	12
Male	2019	56	0.8	12
Male	2019	44	0.6	12
Female	2019	61	0.4	12
Female	2019	78	0.7	12
Female	2019	37	1	12
Male	2019	12	0.4	12
Male	2019	12	0.6	12
Female	2019	27	0.5	12
Female	2019	13	0.7	12
Male	2019	2	1	12
Female	2019	13	0.8	10
Male	2019	36	0.8	12
Female	2019	209	0.8	12
Male	2019	6	0.7	12
Male	2019	43	0.7	12
Female	2019	2	0.9	12
Male	2019	14	0.5	12
Male	2019	14	1	12
Female	2019	14	0.7	12
Female	2019	28	0.5	12
Male	2019	17	1	12
Female	2019	53	0.6	12
Female	2019	43	0.6	12
Female	2019	15	0.6	12
Male	2019	15	0.9	12
Male	2019	15	0.7	12
Female	2019	15	0.7	12
Female	2019	15	0.6	12
Female	2019	15	0.7	12
Female	2019	15	0.7	12
Male	2019	27	0.9	12
Female	2019	26	0.7	12
Female	2019	19	0.7	12
Female	2019	5	0.6	12
Male	2019	41	0.6	12
Female	2019	41	1	12
Male	2019	56	0.6	12
Male	2019	50	1.3	12
Female	2019	49	0.6	12
Female	2019	30	0.6	12
Female	2019	22	1	12
Female	2019	2	0.7	12
Male	2019	6	0.8	12
Female	2019	36	0.7	12
Male	2019	9	0.8	12
Female	2019	31	0.8	12
Female	2019	6	0.5	12
Male	2019	6	0.6	12
Male	2019	2	0.5	12
Female	2019	11	0.8	12
Male	2019	21	1	12
Male	2019	49	0.8	12
Female	2019	14	1	12
Male	2019	14	0.7	12
Female	2019	21	0.5	12
Male	2019	20	0.3	12
Female	2019	22	1	12
Male	2019	15	0.9	12
Female	2019	33	0.7	12
Female	2019	22	0.6	12
Male	2019	22	0.7	12
Male	2019	15	0.9	12
Female	2019	22	0.7	12
Female	2019	22	0.4	12
Female	2019	22	0.9	12
Male	2019	15	0.7	12
Female	2019	22	0.5	12
Female	2019	15	0.7	12
Female	2019	15	0.7	12
Female	2019	33	1	12
Female	2019	1	0.6	12
Male	2019	208	0.5	12
Male	2019	208	0.5	12
Male	2019	1	1	12
Male	2019	162	0.7	12
Male	2019	1	0.6	12
Male	2019	26	0.9	12
Female	2019	79	0.03	12
Male	2019	1	0.7	12
Female	2019	58	0.5	12
Female	2019	58	0.5	12
Female	2019	1	1	12
Male	2019	1	0.6	12
Female	2019	30	0.8	12
Female	2019	92	1	12
Female	2019	23	0.6	12
Male	2019	28	0.6	12
Female	2019	13	0.7	12
Female	2019	57	0.6	12
Male	2019	9	0.8	12
Female	2019	9	0.8	12
Female	2019	38	0.6	12
Female	2019	13	0.7	12
Female	2019	9	0.7	12
Female	2019	13	0.5	12
Male	2019	28	1	12
Female	2019	21	0.9	12
Male	2019	21	0.6	12
Male	2019	28	0.5	12
Female	2019	17	0.6	12
Male	2019	31	0.3	12
Male	2019	60	0.6	12
Female	2019	22	0.8	12
Male	2019	22	1	12
Female	2019	28	1	12
Male	2019	22	0.7	12
Male	2019	27	0.3	12
Female	2019	29	0.5	12
Female	2019	18	0.7	12
Male	2019	8	0.08	12
Female	2019	29	0.5	12
Female	2019	5	0.3	12
Male	2019	22	0.5	12
Female	2019	39	0.7	12
Female	2019	33	0.7	12
Female	2019	23	0.9	12
Male	2019	28	0.6	12
Male	2019	22	0.8	12
Female	2019	23	0.3	12
Female	2019	23	0.8	12
Male	2019	15	0.7	12
Female	2019	5	0.8	12
Female	2019	1	0.9	12
Male	2019	2	0.8	12
Male	2019	19	0.6	12
Female	2019	8	0.4	12
Male	2019	16	0.8	12
Female	2019	48	0.63	12
Male	2019	9	0.8	12
Female	2019	6	0.7	12
Male	2019	2	0.9	12
Male	2019	9	0.4	12
Female	2019	6	0.7	12
Male	2019	2	1	1
Female	2019	94	0.3	12
Female	2019	24	0.5	12
Female	2019	28	0.8	12
Female	2019	14	0.7	12
Female	2019	38	0.7	12
Male	2019	38	0.3	12
Male	2019	27	0.8	12
Male	2019	35	0.9	12
Male	2019	34	0.6	12
Female	2019	15	0.6	12
Male	2019	39	1	12
Female	2019	36	0.7	12
Female	2019	7	0.7	12
Female	2019	14	0.4	12
Female	2019	46	0.6	12
Male	2019	153	0.5	12
Male	2019	15	0.8	12
Female	2019	26	0.7	12
Male	2019	36	0.7	12
Male	2019	42	0.3	12
Male	2019	8	0.9	12
Female	2019	12	0.7	12
Female	2019	100	0.3	12
Female	2019	34	0.6	12
Female	2019	21	0.7	12
Female	2019	21	0.8	12
Male	2019	29	1	12
Male	2019	340	0.5	22
Female	2019	229	0.8	22
Male	2019	140	0.5	22
Male	2019	178	0.4	22
Male	2019	64	0.09	22
Female	2019	111	0.7	22
Female	2019	146	0.25	22
Female	2019	149	0.6	22
Female	2019	301	0.6	22
Male	2019	145	0.5	22
Male	2019	146	0.6	22
Female	2019	146	0.4	22
Female	2019	146	0.7	22
Female	2019	146	0.9	22
Male	2019	146	0.7	22
Female	2019	148	0.7	22
Female	2019	146	0.4	22
Male	2019	58	0.3	22
Female	2019	154	1	22
Male	2019	16	0.7	22
Female	2019	145	0.7	22
Female	2019	172	0.5	22
Female	2019	174	0.7	22
Female	2019	98	0.4	22
Female	2019	262	0.5	22
Female	2019	61	0.08	22
Male	2019	152	0.4	22
Male	2019	155	0.7	22
Male	2019	147	0.5	22
Male	2019	126	0.9	22
Female	2019	155	0.3	22
Male	2019	138	0.8	22
Female	2019	112	0.7	22
Male	2019	147	1	22
Male	2019	155	0.7	22
Male	2019	72	0.3	22
Male	2019	134	0.5	22
Male	2019	111	1	22
Female	2019	162	0.5	22
Female	2019	133	1	22
Female	2019	254	0.7	22
Female	2019	134	0.7	22
Female	2019	132	0.6	22
Female	2019	230	0.6	22
Female	2019	145	0.6	22
Male	2019	154	0.5	22
Female	2019	111	0.8	22
Female	2019	34	0.6	22
Male	2019	139	0.7	22
Male	2019	149	0.8	22
Male	2019	215	0.5	22
Female	2019	133	0.8	22
Male	2019	112	0.5	22
Male	2019	126	0.4	22
Female	2019	126	0.4	22
Female	2019	120	0.5	22
Female	2019	118	0.7	22
Male	2019	134	1	22
Female	2019	134	0.8	22
Male	2019	128	0.5	22
Male	2019	120	0.7	22
Male	2019	119	0.6	22
Male	2019	280	0.3	22
Female	2019	128	0.3	22
Female	2019	140	0.16	22
Female	2019	117	0.9	22
Male	2019	146	1	22
Female	2019	125	0.7	22
Female	2019	128	0.6	22
Male	2019	128	0.5	22
Female	2019	138	0.4	22
Male	2019	138	0.5	22
Female	2019	127	0.4	22
Male	2019	158	0.6	22
Female	2019	155	0.5	22
Female	2019	103	0.5	22
Female	2019	154	0.7	22
Female	2019	106	0.6	22
Female	2019	137	0.3	22
Male	2019	103	0.3	22
Female	2019	138	0.5	22
Male	2019	126	0.4	22
Female	2019	129	0.9	22
Female	2019	99	1	22
Female	2019	134	0.5	22
Female	2019	133	0.4	22
Female	2019	133	0.4	22
Female	2019	97	1	22
Female	2019	126	0.9	22
Male	2019	118	0.7	22
Female	2019	124	0.5	22
Male	2019	124	0.5	22
Female	2019	123	0.3	22
Male	2019	124	0.8	22
Male	2019	133	1	22
Female	2019	145	1	22
Male	2019	138	0.4	22
Female	2019	168	0.6	22
Male	2019	146	1	22
Female	2019	144	0.4	22
Male	2019	138	0.8	22
Male	2019	134	0.7	22
Female	2019	126	0.5	22
Female	2019	126	0.5	22
Female	2019	126	0.5	22
Male	2019	131	0.6	22
Female	2019	116	0.5	22
Female	2019	116	0.4	22
Male	2019	134	0.6	22
Male	2019	133	0.3	22
Female	2019	69	0.5	22
Female	2019	111	0.7	22
Female	2019	123	0.2	22
Male	2019	120	0.6	22
Female	2019	145	0.4	22
Male	2019	113	0.5	22
Male	2019	124	0.9	22
Male	2019	134	0.8	22
Female	2019	109	0.7	22
Female	2019	138	0.6	22
Female	2019	124	0.25	22
Female	2019	109	0.6	22
Female	2019	110	0.7	22
Female	2019	21	0.3	22
Male	2019	126	0.5	22
Male	2019	113	0.4	22
Male	2019	127	0.5	22
Female	2019	113	0.5	22
Male	2019	131	1	22
Female	2019	133	0.5	22
Female	2019	132	0.5	22
Female	2019	97	0.4	22
Male	2019	38	0.05	22
Female	2019	115	0.6	22
Male	2019	71	1	22
Male	2019	182	0.4	22
Male	2019	119	0.6	22
Female	2019	372	0.16	22
Male	2019	182	0.4	22
Female	2019	7	0.16	22
Male	2019	126	0.9	22
Male	2019	113	0.5	22
Female	2019	126	0.5	22
Female	2019	103	0.6	22
Male	2019	118	0.5	22
Male	2019	125	0.3	22
Female	2019	104	0.5	22
Female	2019	120	0.3	22
Female	2019	127	0.6	22
Male	2019	116	0.4	22
Male	2019	127	0.6	22
Male	2019	74	0.5	22
Male	2019	145	0.6	22
Female	2019	104	0.6	22
Female	2019	116	0.5	22
Male	2019	103	0.7	22
Female	2019	104	0.8	22
Female	2019	95	0.7	22
Male	2019	121	0.25	22
Female	2019	126	0.6	22
Male	2019	111	0.5	22
Male	2019	120	0.8	22
Female	2019	120	0.7	22
Female	2019	121	0.7	22
Male	2019	205	0.6	22
Male	2019	120	0.7	22
Female	2019	130	0.7	22
Female	2019	108	0.7	22
Female	2019	109	0.4	22
Male	2019	109	1	22
Female	2019	108	0.5	22
Male	2019	122	0.6	22
Male	2019	129	0.4	22
Female	2019	160	0.8	22
Female	2019	130	0.6	22
Male	2019	130	0.5	22
Male	2019	119	0.7	22
Male	2019	117	0.7	22
Male	2019	105	0.4	22
Female	2019	103	0.6	22
Female	2019	103	0.8	22
Female	2019	102	0.5	22
Female	2019	115	0.7	22
Female	2019	104	0.5	22
Female	2019	102	0.8	22
Male	2019	112	0.6	22
Male	2019	22	0.4	22
Female	2019	58	1	22
Male	2019	121	0.4	22
Female	2019	118	0.5	22
Female	2019	120	0.4	22
Female	2019	112	0.5	22
Male	2019	110	0.7	22
Male	2019	59	1	22
Female	2019	218	1	22
Male	2019	77	0.7	22
Female	2019	69	0.7	22
Female	2019	71	0.8	22
Female	2019	77	0.7	22
Female	2019	76	0.7	22
Male	2019	73	0.4	22
Male	2019	17	0.4	22
Male	2019	73	0.5	22
Male	2019	14	0.7	22
Female	2019	76	0.6	22
Male	2019	82	0.5	22
Female	2019	82	0.3	22
Female	2019	83	0.6	22
Male	2019	280	0.01	99
Female	2019	118	0.6	22
Female	2019	128	0.6	22
Male	2019	163	0.6	22
Female	2019	155	0.9	22
Male	2019	124	0.9	22
Male	2019	125	0.5	22
Female	2019	125	0.5	22
Male	2019	125	1	22
Male	2019	121	0.9	22
Male	2019	126	0.9	22
Female	2019	85	0.6	22
Female	2019	82	1	22
Female	2019	82	0.3	22
Female	2019	82	0.6	22
Male	2019	88	0.5	22
Female	2019	22	0.7	22
Male	2019	92	0.7	22
Male	2019	88	0.7	22
Male	2019	41	0.4	22
Male	2019	122	0.5	22
Female	2019	124	0.25	22
Male	2019	91	0.6	22
Male	2019	123	0.5	22
Male	2019	122	0.7	22
Male	2019	122	0.4	22
Male	2019	90	1	22
Female	2019	91	0.8	22
Male	2019	24	0.4	22
Male	2019	98	0.9	22
Female	2019	96	0.7	22
Female	2019	69	0.5	22
Female	2019	89	0.5	22
Female	2019	88	0.8	22
Female	2019	50	0.2	22
Female	2019	116	0.5	22
Female	2019	96	0.7	22
Male	2019	92	0.6	22
Male	2019	26	0.5	22
Male	2019	57	0.7	22
Female	2019	88	0.7	22
Female	2019	88	0.6	22
Female	2019	89	0.4	22
Female	2019	95	0.25	22
Male	2019	102	0.7	22
Female	2019	95	0.16	22
Male	2019	92	0.7	22
Female	2019	91	0.5	22
Female	2019	63	0.5	22
Male	2019	102	1	22
Male	2019	102	0.7	22
Female	2019	146	0.5	22
Female	2019	115	0.4	22
Male	2019	92	0.7	22
Female	2019	146	0.4	22
Male	2019	40	0.7	99
Female	2019	76	0.5	22
Female	2019	214	0.3	22
Male	2019	460	0.5	22
Male	2019	95	0.8	22
Male	2019	105	0.5	22
Female	2019	91	1	22
Male	2019	94	0.8	22
Male	2019	47	1	22
Male	2019	53	1	22
Female	2019	168	1	22
Female	2019	104	0.7	22
Male	2019	41	0.7	22
Female	2019	102	0.5	22
Female	2019	27	0.6	22
Male	2019	92	0.7	22
Female	2019	92	0.9	22
Male	2019	91	0.5	22
Male	2019	103	0.4	22
Female	2019	111	0.6	22
Female	2019	210	1	22
Female	2019	156	0.3	22
Female	2019	44	0.9	22
[truncated: 459,895+ more rows]

## Sheet: Figure 1
Visual acuity	Females			Males
	Mean waiting time (Days)	SD	n	Mean waiting time (Days)	SD	n
≤0.1	63.5499	71.2532	24783	56.8221	66.3106	21539
0.2	60.032	66.25	68240	55.1302	63.2077	53756
0.3	61.0725	65.5435	163090	57.1249	62.4412	116642
0.4	54.7875	59.9619	61060	50.8306	57.2225	38783
0.5	60.3804	64.9302	127010	56.6473	62.21	85847
0.6	56.2488	62.7441	271484	53.523	60.2833	180630
0.7	52.3984	61.6361	34500	49.8811	59.7169	22885
0.8	50.5999	58.7578	66888	47.7615	55.5584	47300
0.9	50.605	61.6436	44306	47.2576	58.2535	32617
≥1.0	48.9031	61.1614	25297	45.7329	58.2828	21838

## Sheet: Figure 2
Region	Females			Males
	Mean waiting time (Days)	SD	n	Mean waiting time (Days)	SD	n
1	42.0037	53.8744	119846	44.7431	56.9181	169750
3	62.0925	66.6581	22108	66.3538	70.0062	31233
4	67.2669	68.18	19993	69.0931	69.0931	27808
5	62.3969	73.6587	23185	66.6581	76.7025	32845
6	38.96	48.0913	21359	40.7863	49.6131	30203
7	50.5262	47.1781	11228	53.2656	48.0913	15604
8	77.92	70.3106	14915	83.0944	73.9631	21200
9	58.7444	52.9612	3848	61.4838	54.7875	5606
10	51.7437	51.4394	11639	53.57	53.8744	16149
12	38.6556	53.2656	90654	40.7863	55.0919	125819
13	36.525	42.9169	22540	37.7425	43.83	31454
14	51.7437	59.9619	91123	56.6138	63.6144	130160
17	79.1375	68.7887	14344	88.2687	74.5719	20626
18	82.1813	69.3975	14273	85.8337	70.0062	21030
19	63.6144	53.2656	16255	66.0494	55.3963	23174
20	76.0938	66.6581	19995	80.0506	70.615	27838
21	56.6138	54.1788	20022	59.6575	56.3094	29124
22	86.7469	80.9638	15263	90.3994	83.3988	21886
23	81.2681	64.8319	6816	85.5294	66.6581	10149
24	75.7894	57.2225	13779	80.9638	59.0487	20000
25	70.9194	73.05	11952	76.3981	75.7894	16856

## Sheet: Figure 3A, Kaplan-Meier
Days after admission	Survival proportion, males	95% CI lower	95% CI upper	Difference upper-lower	Survival proportion, females	95% CI lower	95% CI upper	Difference upper-lower
0	1	1	1	0	1	1	1	0
1	0.94	0.94	0.941	0.001	0.945	0.945	0.946	0.001
2	0.926	0.925	0.927	0.001	0.934	0.933	0.935	0.001
3	0.918	0.917	0.919	0.001	0.927	0.926	0.928	0.001
4	0.912	0.911	0.912	0.001	0.922	0.921	0.922	0.001
5	0.906	0.905	0.907	0.001	0.917	0.916	0.918	0.001
6	0.899	0.898	0.9	0.002	0.911	0.91	0.912	0.001
7	0.889	0.888	0.889	0.002	0.902	0.901	0.902	0.001
8	0.873	0.872	0.874	0.002	0.887	0.886	0.888	0.001
9	0.861	0.861	0.862	0.002	0.877	0.876	0.877	0.001
10	0.854	0.853	0.854	0.002	0.87	0.869	0.87	0.001
11	0.847	0.846	0.847	0.002	0.863	0.863	0.864	0.001
12	0.84	0.839	0.841	0.002	0.857	0.857	0.858	0.002
13	0.832	0.831	0.833	0.002	0.85	0.849	0.85	0.002
14	0.819	0.818	0.82	0.002	0.838	0.837	0.838	0.002
15	0.8	0.799	0.801	0.002	0.82	0.819	0.821	0.002
16	0.786	0.785	0.787	0.002	0.807	0.806	0.807	0.002
17	0.777	0.776	0.778	0.002	0.797	0.797	0.798	0.002
18	0.77	0.769	0.771	0.002	0.791	0.79	0.792	0.002
19	0.763	0.762	0.764	0.002	0.784	0.783	0.785	0.002
20	0.754	0.753	0.755	0.002	0.776	0.775	0.777	0.002
21	0.741	0.74	0.742	0.002	0.764	0.763	0.765	0.002
22	0.726	0.725	0.727	0.002	0.749	0.748	0.75	0.002
23	0.713	0.712	0.714	0.002	0.736	0.735	0.737	0.002
24	0.703	0.702	0.705	0.002	0.728	0.727	0.728	0.002
25	0.696	0.695	0.697	0.002	0.721	0.72	0.721	0.002
26	0.689	0.687	0.69	0.002	0.713	0.712	0.714	0.002
27	0.679	0.678	0.68	0.002	0.704	0.703	0.705	0.002
28	0.665	0.664	0.666	0.002	0.691	0.69	0.692	0.002
29	0.648	0.647	0.649	0.002	0.674	0.673	0.675	0.002
30	0.634	0.633	0.636	0.002	0.66	0.659	0.661	0.002
31	0.622	0.621	0.624	0.002	0.649	0.648	0.65	0.002
32	0.61	0.608	0.611	0.002	0.636	0.635	0.637	0.002
33	0.603	0.601	0.604	0.003	0.629	0.628	0.63	0.002
34	0.594	0.593	0.595	0.003	0.62	0.619	0.621	0.002
35	0.582	0.58	0.583	0.003	0.608	0.607	0.61	0.002
36	0.568	0.566	0.569	0.003	0.595	0.594	0.596	0.002
37	0.556	0.555	0.558	0.003	0.584	0.583	0.585	0.002
38	0.549	0.547	0.55	0.003	0.576	0.575	0.577	0.002
39	0.542	0.541	0.543	0.003	0.57	0.569	0.571	0.002
40	0.536	0.535	0.537	0.003	0.564	0.563	0.565	0.002
41	0.528	0.527	0.529	0.003	0.556	0.555	0.557	0.002
42	0.517	0.515	0.518	0.003	0.545	0.544	0.546	0.002
43	0.504	0.503	0.505	0.003	0.532	0.531	0.533	0.002
44	0.493	0.492	0.495	0.003	0.522	0.521	0.523	0.002
45	0.486	0.485	0.487	0.003	0.515	0.514	0.516	0.002
46	0.481	0.479	0.482	0.003	0.509	0.508	0.51	0.002
47	0.475	0.474	0.476	0.003	0.504	0.503	0.505	0.002
48	0.468	0.466	0.469	0.003	0.496	0.495	0.497	0.002
49	0.458	0.457	0.459	0.003	0.486	0.485	0.487	0.002
50	0.447	0.446	0.449	0.003	0.475	0.474	0.476	0.002
51	0.438	0.437	0.44	0.003	0.466	0.465	0.467	0.002
52	0.432	0.431	0.433	0.003	0.459	0.458	0.461	0.002
53	0.427	0.426	0.428	0.003	0.454	0.453	0.455	0.002
54	0.422	0.421	0.423	0.003	0.449	0.448	0.45	0.002
55	0.415	0.414	0.416	0.003	0.442	0.441	0.443	0.002
56	0.406	0.404	0.407	0.003	0.433	0.432	0.434	0.002
57	0.395	0.394	0.396	0.003	0.422	0.421	0.423	0.002
58	0.386	0.385	0.387	0.002	0.413	0.412	0.414	0.002
59	0.38	0.379	0.381	0.002	0.407	0.406	0.408	0.002
60	0.375	0.374	0.377	0.002	0.402	0.401	0.403	0.002
61	0.371	0.369	0.372	0.002	0.397	0.396	0.399	0.002
62	0.364	0.363	0.365	0.002	0.391	0.39	0.392	0.002
63	0.356	0.355	0.357	0.002	0.383	0.382	0.384	0.002
64	0.347	0.346	0.348	0.002	0.374	0.373	0.375	0.002
65	0.34	0.339	0.341	0.002	0.366	0.365	0.367	0.002
66	0.335	0.334	0.336	0.002	0.361	0.36	0.362	0.002
67	0.331	0.33	0.332	0.002	0.357	0.356	0.358	0.002
68	0.327	0.325	0.328	0.002	0.353	0.352	0.354	0.002
69	0.322	0.32	0.323	0.002	0.347	0.346	0.348	0.002
70	0.314	0.313	0.315	0.002	0.34	0.339	0.341	0.002
71	0.306	0.305	0.307	0.002	0.332	0.331	0.333	0.002
72	0.3	0.299	0.301	0.002	0.325	0.324	0.326	0.002
73	0.295	0.294	0.296	0.002	0.32	0.319	0.321	0.002
74	0.292	0.29	0.293	0.002	0.316	0.315	0.317	0.002
75	0.288	0.287	0.289	0.002	0.313	0.312	0.314	0.002
76	0.284	0.282	0.285	0.002	0.308	0.307	0.309	0.002
77	0.277	0.276	0.278	0.002	0.301	0.3	0.302	0.002
78	0.27	0.269	0.271	0.002	0.294	0.293	0.295	0.002
79	0.264	0.263	0.266	0.002	0.288	0.287	0.289	0.002
80	0.26	0.259	0.262	0.002	0.284	0.283	0.285	0.002
81	0.257	0.256	0.258	0.002	0.28	0.279	0.281	0.002
82	0.254	0.253	0.255	0.002	0.277	0.276	0.278	0.002
83	0.25	0.248	0.251	0.002	0.272	0.271	0.273	0.002
84	0.244	0.243	0.245	0.002	0.267	0.266	0.267	0.002
85	0.238	0.237	0.239	0.002	0.26	0.259	0.261	0.002
86	0.232	0.231	0.233	0.002	0.254	0.253	0.255	0.002
87	0.229	0.227	0.23	0.002	0.25	0.249	0.251	0.002
88	0.225	0.224	0.227	0.002	0.247	0.246	0.248	0.002
89	0.222	0.221	0.223	0.002	0.244	0.243	0.245	0.002
90	0.218	0.217	0.219	0.002	0.24	0.239	0.241	0.002
91	0.213	0.212	0.214	0.002	0.234	0.234	0.235	0.002
92	0.208	0.207	0.209	0.002	0.229	0.228	0.23	0.002
93	0.203	0.202	0.204	0.002	0.223	0.223	0.224	0.002
94	0.199	0.198	0.201	0.002	0.22	0.219	0.221	0.002
95	0.197	0.196	0.198	0.002	0.217	0.217	0.218	0.002
96	0.194	0.193	0.195	0.002	0.215	0.214	0.215	0.002
97	0.191	0.19	0.192	0.002	0.211	0.21	0.212	0.002
98	0.187	0.186	0.188	0.002	0.206	0.206	0.207	0.002
99	0.182	0.181	0.183	0.002	0.201	0.201	0.202	0.002
100	0.178	0.177	0.179	0.002	0.197	0.196	0.198	0.002
101	0.175	0.174	0.176	0.002	0.194	0.193	0.195	0.002
102	0.173	0.172	0.174	0.002	0.192	0.191	0.193	0.002
103	0.17	0.17	0.171	0.002	0.19	0.189	0.19	0.002
104	0.167	0.167	0.168	0.002	0.187	0.186	0.187	0.002
105	0.164	0.163	0.165	0.002	0.183	0.182	0.183	0.002
106	0.16	0.159	0.161	0.002	0.178	0.177	0.179	0.002
107	0.156	0.155	0.157	0.002	0.174	0.174	0.175	0.002
108	0.154	0.153	0.155	0.002	0.172	0.171	0.173	0.002
109	0.152	0.151	0.153	0.002	0.17	0.169	0.171	0.002
110	0.15	0.149	0.151	0.002	0.168	0.167	0.168	0.002
111	0.148	0.147	0.149	0.002	0.165	0.164	0.166	0.002
112	0.145	0.144	0.145	0.002	0.161	0.161	0.162	0.002
113	0.141	0.14	0.142	0.002	0.158	0.157	0.158	0.002
114	0.138	0.137	0.139	0.002	0.154	0.154	0.155	0.002
115	0.136	0.135	0.136	0.002	0.152	0.151	0.153	0.002
116	0.134	0.133	0.135	0.002	0.15	0.149	0.151	0.002
117	0.132	0.131	0.133	0.002	0.148	0.148	0.149	0.002
118	0.13	0.129	0.131	0.002	0.146	0.145	0.147	0.002
119	0.127	0.126	0.128	0.002	0.143	0.142	0.144	0.002
120	0.124	0.123	0.125	0.002	0.14	0.139	0.14	0.001
121	0.121	0.121	0.122	0.002	0.137	0.136	0.137	0.001
122	0.12	0.119	0.12	0.002	0.135	0.134	0.135	0.001
123	0.118	0.117	0.119	0.002	0.133	0.132	0.134	0.001
124	0.116	0.116	0.117	0.002	0.131	0.131	0.132	0.001
125	0.115	0.114	0.116	0.002	0.129	0.129	0.13	0.001
126	0.112	0.111	0.113	0.002	0.127	0.126	0.127	0.001
127	0.11	0.109	0.11	0.002	0.124	0.123	0.124	0.001
128	0.107	0.106	0.108	0.002	0.121	0.121	0.122	0.001
129	0.106	0.105	0.106	0.002	0.12	0.119	0.12	0.001
130	0.104	0.103	0.105	0.002	0.118	0.118	0.119	0.001
131	0.103	0.102	0.104	0.002	0.117	0.116	0.118	0.001
132	0.101	0.1	0.102	0.002	0.115	0.114	0.116	0.001
133	0.099	0.098	0.1	0.002	0.113	0.112	0.113	0.001
134	0.097	0.096	0.098	0.002	0.11	0.11	0.111	0.001
135	0.095	0.094	0.095	0.002	0.108	0.107	0.109	0.001
136	0.093	0.093	0.094	0.001	0.107	0.106	0.107	0.001
137	0.092	0.091	0.093	0.001	0.105	0.105	0.106	0.001
138	0.091	0.09	0.092	0.001	0.104	0.103	0.105	0.001
139	0.09	0.089	0.09	0.001	0.102	0.102	0.103	0.001
140	0.088	0.087	0.088	0.001	0.1	0.1	0.101	0.001
141	0.086	0.085	0.086	0.001	0.098	0.097	0.099	0.001
142	0.084	0.083	0.085	0.001	0.096	0.095	0.096	0.001
143	0.083	0.082	0.083	0.001	0.094	0.094	0.095	0.001
144	0.082	0.081	0.082	0.001	0.093	0.093	0.094	0.001
145	0.081	0.08	0.081	0.001	0.092	0.091	0.093	0.001
146	0.079	0.079	0.08	0.001	0.091	0.09	0.091	0.001
147	0.078	0.077	0.078	0.001	0.089	0.088	0.089	0.001
148	0.076	0.075	0.077	0.001	0.087	0.086	0.087	0.001
149	0.074	0.074	0.075	0.001	0.085	0.084	0.086	0.001
150	0.073	0.073	0.074	0.001	0.084	0.083	0.084	0.001
151	0.072	0.072	0.073	0.001	0.083	0.082	0.083	0.001
152	0.072	0.071	0.072	0.001	0.082	0.081	0.082	0.001
153	0.07	0.07	0.071	0.001	0.081	0.08	0.081	0.001
154	0.069	0.068	0.07	0.001	0.079	0.078	0.079	0.001
155	0.067	0.067	0.068	0.001	0.077	0.077	0.078	0.001
156	0.066	0.065	0.066	0.001	0.076	0.075	0.076	0.001
157	0.065	0.064	0.066	0.001	0.074	0.074	0.075	0.001
158	0.064	0.064	0.065	0.001	0.074	0.073	0.074	0.001
159	0.063	0.063	0.064	0.001	0.073	0.072	0.073	0.001
160	0.063	0.062	0.063	0.001	0.072	0.071	0.072	0.001
161	0.061	0.061	0.062	0.001	0.07	0.07	0.071	0.001
162	0.06	0.059	0.06	0.001	0.069	0.068	0.069	0.001
163	0.059	0.058	0.059	0.001	0.067	0.067	0.068	0.001
164	0.058	0.057	0.058	0.001	0.066	0.066	0.067	0.001
165	0.057	0.057	0.058	0.001	0.066	0.065	0.066	0.001
166	0.057	0.056	0.057	0.001	0.065	0.064	0.066	0.001
167	0.056	0.055	0.056	0.001	0.064	0.064	0.065	0.001
168	0.054	0.054	0.055	0.001	0.063	0.062	0.063	0.001
169	0.053	0.053	0.054	0.001	0.061	0.061	0.062	0.001
170	0.052	0.052	0.053	0.001	0.06	0.06	0.061	0.001
171	0.051	0.051	0.052	0.001	0.059	0.059	0.06	0.001
172	0.051	0.05	0.051	0.001	0.059	0.058	0.059	0.001
173	0.05	0.05	0.051	0.001	0.058	0.058	0.059	0.001
174	0.049	0.049	0.05	0.001	0.057	0.057	0.058	0.001
175	0.048	0.048	0.049	0.001	0.056	0.056	0.057	0.001
176	0.047	0.047	0.048	0.001	0.055	0.054	0.055	0.001
177	0.046	0.046	0.047	0.001	0.054	0.053	0.054	0.001
178	0.046	0.045	0.046	0.001	0.053	0.053	0.054	0.001
179	0.045	0.045	0.046	0.001	0.052	0.052	0.053	0.001
180	0.045	0.044	0.045	0.001	0.052	0.051	0.052	0.001
181	0.044	0.043	0.044	0.001	0.051	0.051	0.052	0.001
182	0.043	0.043	0.044	0.001	0.05	0.05	0.051	0.001
183	0.042	0.042	0.043	0.001	0.049	0.049	0.049	0.001
184	0.041	0.041	0.042	0.001	0.048	0.048	0.049	0.001
185	0.041	0.04	0.041	0.001	0.048	0.047	0.048	0.001
186	0.04	0.04	0.041	0.001	0.047	0.047	0.047	0.001
187	0.04	0.039	0.04	0.001	0.047	0.046	0.047	0.001
188	0.039	0.039	0.04	0.001	0.046	0.045	0.046	0.001
189	0.038	0.038	0.039	0.001	0.045	0.045	0.045	0.001
190	0.038	0.037	0.038	0.001	0.044	0.044	0.044	0.001
191	0.037	0.036	0.037	0.001	0.043	0.043	0.044	0.001
192	0.036	0.036	0.037	0.001	0.043	0.042	0.043	0.001
193	0.036	0.036	0.036	0.001	0.042	0.042	0.043	0.001
194	0.036	0.035	0.036	0.001	0.042	0.041	0.042	0.001
195	0.035	0.035	0.036	0.001	0.041	0.041	0.042	0.001
196	0.034	0.034	0.035	0.001	0.041	0.04	0.041	0.001
197	0.034	0.033	0.034	0.001	0.04	0.039	0.04	0.001
198	0.033	0.033	0.034	0.001	0.039	0.039	0.039	0.001
199	0.033	0.032	0.033	0.001	0.039	0.038	0.039	0.001
200	0.032	0.032	0.033	0.001	0.038	0.038	0.039	0.001
201	0.032	0.032	0.032	0.001	0.038	0.037	0.038	0.001
202	0.032	0.031	0.032	0.001	0.037	0.037	0.038	0.001
203	0.031	0.031	0.031	0.001	0.037	0.036	0.037	0.001
204	0.03	0.03	0.031	0.001	0.036	0.035	0.036	0.001
205	0.03	0.029	0.03	0.001	0.035	0.035	0.036	0.001
206	0.029	0.029	0.03	0.001	0.035	0.034	0.035	0.001
207	0.029	0.029	0.03	0.001	0.034	0.034	0.035	0.001
208	0.029	0.028	0.029	0.001	0.034	0.034	0.035	0.001
209	0.028	0.028	0.029	0.001	0.034	0.033	0.034	0.001
210	0.028	0.027	0.028	0.001	0.033	0.033	0.033	0.001
211	0.027	0.027	0.028	0.001	0.032	0.032	0.033	0.001
212	0.027	0.026	0.027	0.001	0.032	0.031	0.032	0.001
213	0.026	0.026	0.027	0.001	0.031	0.031	0.032	0.001
214	0.026	0.026	0.027	0.001	0.031	0.031	0.031	0.001
215	0.026	0.025	0.026	0.001	0.031	0.03	0.031	0.001
216	0.025	0.025	0.026	0.001	0.03	0.03	0.031	0.001
217	0.025	0.025	0.025	0.001	0.03	0.029	0.03	0.001
218	0.025	0.024	0.025	0.001	0.029	0.029	0.03	0.001
219	0.024	0.024	0.024	0.001	0.029	0.028	0.029	0.001
220	0.024	0.023	0.024	0.001	0.028	0.028	0.029	0.001
221	0.024	0.023	0.024	0.001	0.028	0.028	0.028	0.001
222	0.023	0.023	0.024	0.001	0.028	0.027	0.028	0.001
223	0.023	0.023	0.023	0.001	0.027	0.027	0.028	0.001
224	0.023	0.022	0.023	0.001	0.027	0.027	0.027	0.001
225	0.022	0.022	0.022	0.001	0.026	0.026	0.027	0.001
226	0.022	0.021	0.022	0.001	0.026	0.026	0.026	0.001
227	0.021	0.021	0.022	0.001	0.026	0.025	0.026	0.001
228	0.021	0.021	0.022	0.001	0.025	0.025	0.026	0.001
229	0.021	0.021	0.021	0.001	0.025	0.025	0.025	0.001
230	0.021	0.02	0.021	0.001	0.025	0.024	0.025	0.001
231	0.02	0.02	0.021	0.001	0.024	0.024	0.025	0.001
232	0.02	0.02	0.02	0.001	0.024	0.024	0.024	0.001
233	0.02	0.019	0.02	0.001	0.023	0.023	0.024	0.001
234	0.019	0.019	0.02	0.001	0.023	0.023	0.024	0.001
235	0.019	0.019	0.02	0.001	0.023	0.023	0.023	0.001
236	0.019	0.019	0.019	0.001	0.023	0.022	0.023	0.001
237	0.019	0.019	0.019	0.001	0.022	0.022	0.023	0.001
238	0.019	0.018	0.019	0.001	0.022	0.022	0.022	0.001
239	0.018	0.018	0.019	0.001	0.022	0.021	0.022	0.001
240	0.018	0.018	0.018	0.001	0.021	0.021	0.022	0.001
241	0.018	0.017	0.018	0.001	0.021	0.021	0.021	0.001
242	0.018	0.017	0.018	0.001	0.021	0.021	0.021	0.001
243	0.017	0.017	0.018	0.001	0.021	0.02	0.021	0.001
244	0.017	0.017	0.018	0.001	0.02	0.02	0.021	0.001
245	0.017	0.017	0.017	0.001	0.02	0.02	0.02	0.001
246	0.017	0.016	0.017	0.001	0.02	0.02	0.02	0.001
247	0.016	0.016	0.017	0.001	0.02	0.019	0.02	0.001
248	0.016	0.016	0.017	0.001	0.019	0.019	0.02	0.001
249	0.016	0.016	0.016	0.001	0.019	0.019	0.019	0.001
250	0.016	0.016	0.016	0.001	0.019	0.019	0.019	0.001
251	0.016	0.015	0.016	0.001	0.019	0.018	0.019	0.001
252	0.015	0.015	0.016	0.001	0.019	0.018	0.019	0.001
253	0.015	0.015	0.016	0.001	0.018	0.018	0.018	0.001
254	0.015	0.015	0.015	0.001	0.018	0.018	0.018	0.001
255	0.015	0.014	0.015	0.001	0.018	0.017	0.018	0.001
256	0.015	0.014	0.015	0.001	0.018	0.017	0.018	0.001
257	0.015	0.014	0.015	0.001	0.017	0.017	0.018	0.001
258	0.014	0.014	0.015	0.001	0.017	0.017	0.018	0.001
259	0.014	0.014	0.014	0.001	0.017	0.017	0.017	0.001
260	0.014	0.014	0.014	0.001	0.017	0.017	0.017	0.001
261	0.014	0.013	0.014	0.001	0.017	0.016	0.017	0.001
262	0.014	0.013	0.014	0.001	0.016	0.016	0.017	0.001
263	0.013	0.013	0.014	0.001	0.016	0.016	0.017	0.001
264	0.013	0.013	0.014	0.001	0.016	0.016	0.016	0.001
265	0.013	0.013	0.013	0.001	0.016	0.016	0.016	0.001
266	0.013	0.013	0.013	0.001	0.016	0.015	0.016	0.001
267	0.013	0.012	0.013	0.001	0.015	0.015	0.016	0.001
268	0.013	0.012	0.013	0.001	0.015	0.015	0.015	0.001
269	0.012	0.012	0.013	0.001	0.015	0.015	0.015	0.001
270	0.012	0.012	0.013	0.001	0.015	0.015	0.015	0.001
271	0.012	0.012	0.012	0.001	0.015	0.015	0.015	0.001
272	0.012	0.012	0.012	0.001	0.015	0.014	0.015	0.001
273	0.012	0.012	0.012	0.001	0.014	0.014	0.015	0.001
274	0.012	0.011	0.012	0.001	0.014	0.014	0.014	0.001
275	0.012	0.011	0.012	0.001	0.014	0.014	0.014	0.001
276	0.011	0.011	0.012	0.001	0.014	0.014	0.014	0.001
277	0.011	0.011	0.012	0.001	0.014	0.013	0.014	0.001
278	0.011	0.011	0.012	0.001	0.014	0.013	0.014	0
279	0.011	0.011	0.011	0.001	0.013	0.013	0.014	0
280	0.011	0.011	0.011	0.001	0.013	0.013	0.014	0
281	0.011	0.011	0.011	0.001	0.013	0.013	0.013	0
282	0.011	0.01	0.011	0.001	0.013	0.013	0.013	0
283	0.011	0.01	0.011	0.001	0.013	0.013	0.013	0
284	0.01	0.01	0.011	0.001	0.013	0.012	0.013	0
285	0.01	0.01	0.011	0.001	0.013	0.012	0.013	0
286	0.01	0.01	0.011	0.001	0.012	0.012	0.013	0
287	0.01	0.01	0.01	0.001	0.012	0.012	0.012	0
288	0.01	0.01	0.01	0.001	0.012	0.012	0.012	0
289	0.01	0.01	0.01	0.001	0.012	0.012	0.012	0
290	0.01	0.009	0.01	0.001	0.012	0.012	0.012	0
291	0.01	0.009	0.01	0.001	0.012	0.011	0.012	0
292	0.01	0.009	0.01	0	0.012	0.011	0.012	0
293	0.01	0.009	0.01	0	0.011	0.011	0.012	0
294	0.009	0.009	0.01	0	0.011	0.011	0.012	0
295	0.009	0.009	0.01	0	0.011	0.011	0.011	0
296	0.009	0.009	0.009	0	0.011	0.011	0.011	0
297	0.009	0.009	0.009	0	0.011	0.011	0.011	0
298	0.009	0.009	0.009	0	0.011	0.011	0.011	0
299	0.009	0.009	0.009	0	0.011	0.01	0.011	0
300	0.009	0.009	0.009	0	0.011	0.01	0.011	0
301	0.009	0.008	0.009	0	0.01	0.01	0.011	0
302	0.009	0.008	0.009	0	0.01	0.01	0.011	0
303	0.008	0.008	0.009	0	0.01	0.01	0.01	0
304	0.008	0.008	0.009	0	0.01	0.01	0.01	0
305	0.008	0.008	0.009	0	0.01	0.01	0.01	0
306	0.008	0.008	0.008	0	0.01	0.01	0.01	0
307	0.008	0.008	0.008	0	0.01	0.01	0.01	0
308	0.008	0.008	0.008	0	0.01	0.009	0.01	0
309	0.008	0.008	0.008	0	0.009	0.009	0.01	0
310	0.008	0.008	0.008	0	0.009	0.009	0.01	0
311	0.008	0.007	0.008	0	0.009	0.009	0.009	0
312	0.008	0.007	0.008	0	0.009	0.009	0.009	0
313	0.008	0.007	0.008	0	0.009	0.009	0.009	0
314	0.008	0.007	0.008	0	0.009	0.009	0.009	0
315	0.007	0.007	0.008	0	0.009	0.009	0.009	0
316	0.007	0.007	0.008	0	0.009	0.008	0.009	0
317	0.007	0.007	0.007	0	0.009	0.008	0.009	0
318	0.007	0.007	0.007	0	0.008	0.008	0.009	0
319	0.007	0.007	0.007	0	0.008	0.008	0.009	0
320	0.007	0.007	0.007	0	0.008	0.008	0.009	0
321	0.007	0.007	0.007	0	0.008	0.008	0.008	0
322	0.007	0.007	0.007	0	0.008	0.008	0.008	0
323	0.007	0.007	0.007	0	0.008	0.008	0.008	0
324	0.007	0.006	0.007	0	0.008	0.008	0.008	0
325	0.007	0.006	0.007	0	0.008	0.008	0.008	0
326	0.007	0.006	0.007	0	0.008	0.008	0.008	0
327	0.006	0.006	0.007	0	0.008	0.007	0.008	0
328	0.006	0.006	0.007	0	0.008	0.007	0.008	0
329	0.006	0.006	0.007	0	0.007	0.007	0.008	0
330	0.006	0.006	0.006	0	0.007	0.007	0.008	0
331	0.006	0.006	0.006	0	0.007	0.007	0.007	0
332	0.006	0.006	0.006	0	0.007	0.007	0.007	0
333	0.006	0.006	0.006	0	0.007	0.007	0.007	0
334	0.006	0.006	0.006	0	0.007	0.007	0.007	0
335	0.006	0.006	0.006	0	0.007	0.007	0.007	0
336	0.006	0.006	0.006	0	0.007	0.007	0.007	0
337	0.006	0.006	0.006	0	0.007	0.007	0.007	0
338	0.006	0.006	0.006	0	0.007	0.007	0.007	0
339	0.006	0.005	0.006	0	0.007	0.007	0.007	0
340	0.006	0.005	0.006	0	0.007	0.006	0.007	0
341	0.006	0.005	0.006	0	0.007	0.006	0.007	0
342	0.006	0.005	0.006	0	0.007	0.006	0.007	0
343	0.005	0.005	0.006	0	0.006	0.006	0.007	0
344	0.005	0.005	0.006	0	0.006	0.006	0.007	0
345	0.005	0.005	0.006	0	0.006	0.006	0.006	0
346	0.005	0.005	0.005	0	0.006	0.006	0.006	0
347	0.005	0.005	0.005	0	0.006	0.006	0.006	0
348	0.005	0.005	0.005	0	0.006	0.006	0.006	0
349	0.005	0.005	0.005	0	0.006	0.006	0.006	0
350	0.005	0.005	0.005	0	0.006	0.006	0.006	0
351	0.005	0.005	0.005	0	0.006	0.006	0.006	0

## Sheet: Figure 3B
Year	Sex	n	Mean waiting time (Days)	SD	SE	Confidence interval margin
2010	K	53701	89.2	117	0.506	0.991
2010	M	34586	83.5	115	0.617	1.21
2011	K	56043	76.2	241	1.02	1.99
2011	M	36288	72.1	187	0.983	1.93
2012	K	57098	71.7	65.4	0.274	0.537
2012	M	37427	67.8	64	0.331	0.648
2013	K	65479	61.2	60.7	0.237	0.465
2013	M	42652	58.5	59.4	0.288	0.564
2014	K	66254	59.4	61.4	0.239	0.468
2014	M	44538	56.4	59.9	0.284	0.556
2015	K	66970	63.4	63.7	0.246	0.483
2015	M	46018	60.3	63.2	0.295	0.578
2016	K	70264	66.3	66.8	0.252	0.494
2016	M	49075	62	64.4	0.291	0.57
2017	K	72523	61.1	61.4	0.228	0.447
2017	M	51252	57.7	59.5	0.263	0.515
2018	K	75089	61.5	61.7	0.225	0.441
2018	M	53284	57.7	59.2	0.257	0.503
2019	K	75490	62.6	63.8	0.232	0.455
2019	M	55188	58.7	60.5	0.257	0.504
2020	K	64715	65.7	189	0.745	1.46
2020	M	50620	61	208	0.924	1.81
2021	K	76351	55.8	68.2	0.247	0.484
2021	M	56822	52.7	64.3	0.27	0.529
2022	K	86040	62.9	78.4	0.267	0.524
2022	M	65075	58.7	78.1	0.306	0.6

## Sheet: Figure 3C
Year	Mean difference waiting time (Days), males-females	SD	n
2010	5.7	0.796	88687
2011	4.1	1.41	92743
2012	4	0.428	94901
2013	2.8	0.373	108501
2014	3	0.37	111228
2015	3.1	0.383	113449
2016	4.3	0.385	119817
2017	3.4	0.346	124808
2018	3.6	0.34	129293
2019	3.8	0.346	131242
2020	4.7	1.18	115826
2021	3.1	0.366	133700
2022	4.2	0.406	151711
